# Supplementary material for: DNA strand breaks and gaps target retroviral intasome binding and integration
Source: Nat Commun. 2023 Nov 3;14:7072. doi: 10.1038/s41467-023-42641-4 (PMC10624929; doi:10.1038/s41467-023-42641-4)
Supplement: Supplementary file 7 — Source Data [file 41467_2023_42641_MOESM7_ESM.zip]

Archive with 5 entries (5 files):
- Source Data/Extended Data Figure 11a,b.ai
- Source Data/Extended Data Figure 1b.ai
- Source Data/Figure 4b.ai
- Source Data/Figure 4d_Extended Data Figure 11a.ai
- Source Data/Source Data.xlsx
