# Supplementary material for: DNA strand breaks and gaps target retroviral intasome binding and integration
Source: Nat Commun. 2023 Nov 3;14:7072. doi: 10.1038/s41467-023-42641-4 (PMC10624929; doi:10.1038/s41467-023-42641-4)
Supplement: Supplementary file 7 — Source Data [file 41467_2023_42641_MOESM7_ESM.zip › Source Data/Source Data.xlsx]

## Sheet: Fig. 1e-g,Extndd Data Figure 6
Fig. 1e-g, Extended Data Figure 6
FRET	GC	8-oxo-G	G/T	plusT	Nick (5'-P)	1nt Gap (5'-P)	2nt Gap (5'-P)	Nick (5'-OH)	1nt Gap (5'-OH)	2nt Gap (5'-OH)
-0.09	0	0	0.000292309	0	0	0.00462963	0.0018615	0.000288585	0.000842394	0.000515836
-0.07	0	0	0.000292309	0.00067815	0.000638001	0.00488683	0.000310251	0	0.00112319	0.000515836
-0.05	0	0	0.000292309	0	0.000957002	0.00437243	0.00248201	0.00115434	0.00112319	0.00103167
-0.03	0	0	0.000292309	0.0004521	0.000638001	0.00540123	0.00217175	0.000577171	0.000561596	0.00103167
-0.01	0.000706275	0.000773946	0.000292309	0.00022605	0.001914	0.00797325	0.00341276	0.00144293	0.00280798	0.000515836
0.01	0.00141255	0.00116092	0.00818465	0.00791175	0.00669901	0.0102881	0.022338	0.00173151	0.0117935	0.00464253
0.03	0.114416	0.0905517	0.122477	0.0962973	0.110693	0.1232	0.16133	0.067529	0.10558	0.0732487
0.05	0.532178	0.523961	0.566787	0.482165	0.663202	0.669753	0.688757	0.736758	0.663245	0.612813
0.07	0.297695	0.318866	0.268339	0.310141	0.482329	0.474794	0.37075	0.327833	0.417827	0.384814
0.09	0.0949939	0.10487	0.107277	0.12591	0.276893	0.346193	0.178084	0.12842	0.25328	0.162488
0.11	0.033548	0.0394712	0.0529079	0.0777612	0.257115	0.584619	0.170017	0.140252	0.367003	0.0928505
0.13	0.0194225	0.0294099	0.0362463	0.0476966	0.307836	0.901235	0.207247	0.167668	0.616351	0.0763438
0.15	0.0127129	0.014705	0.0172462	0.0368462	0.381206	1.0643	0.255647	0.213265	0.794377	0.112452
0.17	0.0109473	0.00890038	0.012277	0.0189882	0.371636	0.853138	0.279536	0.213265	0.901923	0.148045
0.19	0.00459078	0.00541762	0.00847695	0.0176319	0.313897	0.634516	0.282949	0.18354	0.772194	0.160425
0.21	0.0056502	0.00503065	0.00730772	0.0108504	0.223938	0.401235	0.250993	0.138521	0.600346	0.21562
0.23	0.00423765	0.00309578	0.00496925	0.00972015	0.159819	0.253344	0.192045	0.0937902	0.402103	0.197049
0.25	0.00741588	0.00309578	0.00847695	0.00972015	0.0972952	0.167695	0.154815	0.0649317	0.271812	0.196018
0.27	0.0137724	0.00541762	0.00350771	0.0103983	0.0657141	0.126286	0.125341	0.0378047	0.171848	0.174868
0.29	0.0105941	0.00193486	0.00584618	0.0081378	0.0561441	0.101595	0.0999007	0.027127	0.139837	0.140823
0.31	0.00988784	0.00503065	0.00847695	0.0040689	0.0398751	0.0758745	0.0729089	0.0164494	0.0982793	0.102136
0.33	0.00600333	0.00270881	0.00789234	0.0072336	0.0296671	0.0684156	0.0617399	0.0193352	0.0696379	0.088208
0.35	0.00741588	0.00348276	0.00818465	0.0081378	0.022011	0.0480967	0.0496401	0.015295	0.0614947	0.0608687
0.37	0.00423765	0.00232184	0.00730772	0.00429495	0.022649	0.0439815	0.0322661	0.0124092	0.051386	0.059837
0.39	0.00211882	0.00309578	0.00643079	0.0049731	0.019459	0.0403807	0.0238893	0.0106777	0.0367845	0.0464253
0.41	0.00247196	0.00232184	0.00584618	0.00474705	0.012122	0.0372942	0.0217175	0.00923473	0.024991	0.0397194
0.43	0.00176569	0.00270881	0.00789234	0.004521	0.011165	0.0339506	0.0164433	0.0106777	0.0261142	0.0299185
0.45	0.00105941	0.00193486	0.00292309	0.00293865	0.00733701	0.0311214	0.0192355	0.00721463	0.0241486	0.0226968
0.47	0.000353137	0.00154789	0.00204616	0.0036168	0.00382801	0.0252058	0.0139613	0.00923473	0.0165671	0.0185701
0.49	0.000706275	0.000773946	0.00233847	0.0036168	0.00350901	0.0149177	0.0139613	0.00692605	0.0140399	0.0113484
0.51	0	0.00116092	0.00233847	0.0031647	0.00255201	0.0182613	0.00899727	0.00432878	0.0109511	0.0159909
0.53	0	0.00154789	0.00233847	0.0013563	0.000957002	0.0141461	0.00806652	0.00663746	0.0101087	0.0128959
0.55	0	0.000386973	0.00146154	0.0018084	0.001276	0.0128601	0.00992802	0.00663746	0.0112319	0.0113484
0.57	0	0.000773946	0.00496925	0.0009042	0.000638001	0.0126029	0.00620501	0.00115434	0.00730075	0.00825338
0.59	0	0	0.000876926	0	0.000319001	0.00823045	0.00620501	0.00317444	0.00786234	0.00619003
0.61	0	0	0.00175385	0.00022605	0.000638001	0.0102881	0.00279226	0.00404019	0.00561596	0.00773754
0.63	0	0	0.000876926	0.0004521	0.000638001	0.00823045	0.00527426	0.00577171	0.00561596	0.0056742
0.65	0	0.000773946	0.000292309	0.0004521	0.000319001	0.00617284	0.001241	0.00259727	0.00449277	0.0056742
0.67	0	0	0	0.00022605	0.000319001	0.00823045	0.00248201	0.00346302	0.00393117	0.00257918
0.69	0	0	0	0	0	0.00668724	0.00155125	0.00173151	0.00365037	0.00257918
0.71	0	0	0.000292309	0	0.000319001	0.00565844	0.00155125	0.00230868	0.00140399	0.00361085
0.73	0	0.000386973	0.000292309	0	0	0.00411523	0.001241	0.00144293	0.00168479	0.00361085
0.75	0	0	0	0	0.000319001	0.00617284	0.000930752	0.000865756	0.00112319	0.00309502
0.77	0	0	0	0.00022605	0	0.00334362	0.001241	0.000865756	0.000842394	0.000515836
0.79	0	0	0	0	0	0.00540123	0.001241	0.000288585	0.00168479	0.00206334
0.81	0	0.000386973	0	0	0	0.00411523	0.00155125	0.000577171	0.000842394	0
0.83	0	0	0	0.00022605	0.000319001	0.00643004	0.000930752	0.000577171	0.000561596	0.00309502
0.85	0	0	0	0	0	0.00257202	0.000620501	0.000288585	0.00140399	0.00103167
0.87	0	0	0	0	0	0.00462963	0.000310251	0	0.000280798	0.00154751
0.89	0	0	0	0.00022605	0	0.00462963	0.001241	0	0.000280798	0.00309502
0.91	0	0	0	0	0	0.00282922	0.000620501	0.00115434	0.000561596	0.000515836
0.93	0	0	0	0	0	0.00205761	0.000620501	0.000288585	0.000842394	0.000515836
0.95	0	0	0	0	0	0.00282922	0.000620501	0.000288585	0.000280798	0.000515836
0.97	0	0	0	0	0	0.00308642	0.000310251	0.000577171	0.00140399	0
0.99	0	0	0	0	0	0.00180041	0.000310251	0.000288585	0.000561596	0.00154751
1.01	0	0	0	0	0	0.00282922	0.000620501	0.000865756	0.000280798	0.000515836
1.03	0	0	0	0	0	0.00231481	0.000310251	0.000288585	0	0.00103167
1.05	0	0	0	0	0	0.00128601	0.000310251	0	0.000280798	0
1.07	0	0	0	0	0	0.00334362	0.000930752	0.000288585	0	0
1.09	0	0	0	0.00022605	0	0.00180041	0.000310251	0.000288585	0	0.00103167

## Sheet: Fig. 2a-c
Fig. 2a,b							Fig. 2c
DNA	NDNA	ton	ton_error	toff	toff_error		FRET	1nt Gap (5'-OH)	Blocked end 1nt Gap (5'-OH)
Nick (5'-P)	549	0.489	0.041	16.5	1.2		-0.09	0.000842394	0.00370917
1nt Gap (5'-P)	540	0.543	0.033	15.7	0.7		-0.07	0.00112319	0.00269758
2nt Gap (5'-P)	474	0.355	0.02	19.5	1.9		-0.05	0.00112319	0.00573236
Nick (5'-OH)	558	0.609	0.027	18.2	2.5		-0.03	0.000561596	0.00337198
1nt Gap (5'-OH)	496	0.51	0.023	16	0.6		-0.01	0.00280798	0.00708115
2nt Gap (5'-OH)	540	0.34	0.031	23.4	3.6		0.01	0.0117935	0.00842994
Blocked end 1nt Gap (5'-OH)	483	0.481	0.014	12.7	0.4		0.03	0.10558	0.0967757
							0.05	0.663245	0.805228
							0.07	0.417827	0.350011
							0.09	0.25328	0.276839
							0.11	0.367003	0.447461
							0.13	0.616351	0.820402
							0.15	0.794377	1.10399
							0.17	0.901923	1.2591
							0.19	0.772194	1.16097
							0.21	0.600346	0.927968
							0.23	0.402103	0.686197
							0.25	0.271812	0.464658
							0.27	0.171848	0.335849
							0.29	0.139837	0.206365
							0.31	0.0982793	0.14803
							0.33	0.0696379	0.102508
							0.35	0.0614947	0.0751951
							0.37	0.051386	0.0441729
							0.39	0.0367845	0.0360801
							0.41	0.024991	0.0276502
							0.43	0.0261142	0.0148367
							0.45	0.0241486	0.0121391
							0.47	0.0165671	0.0107903
							0.49	0.0140399	0.0118019
							0.51	0.0109511	0.00708115
							0.53	0.0101087	0.00741835
							0.55	0.0112319	0.00539516
							0.57	0.00730075	0.00269758
							0.59	0.00786234	0.00370917
							0.61	0.00561596	0.00269758
							0.63	0.00561596	0.00202319
							0.65	0.00449277	0.00101159
							0.67	0.00393117	0.00168599
							0.69	0.00365037	0.00337198
							0.71	0.00140399	0
							0.73	0.00168479	0.00134879
							0.75	0.00112319	0.00101159
							0.77	0.000842394	0.00101159
							0.79	0.00168479	0.000674395
							0.81	0.000842394	0.00101159
							0.83	0.000561596	0.000674395
							0.85	0.00140399	0.000337198
							0.87	0.000280798	0.000337198
							0.89	0.000280798	0
							0.91	0.000561596	0.000337198
							0.93	0.000842394	0
							0.95	0.000280798	0.00101159
							0.97	0.00140399	0.00134879
							0.99	0.000561596	0
							1.01	0.000280798	0
							1.03	0	0.000674395
							1.05	0.000280798	0
							1.07	0	0.000674395
							1.09	0	0.000337198

## Sheet: Fig. 4a
Fig. 4a
DNA	NDNA,smFRET	nSTC,smFRET	%STCsmFRET	σ %STCsmFRET	NGel	Mean %STCGel	σ %STCGel	Data Points %STCGel
GC	585	2	0.34188	0.583705	9	0.425	0.634147	0	0.4	0.9	0	0.2	0.1	1.8	0
8-oxo-G	624	0	0	0	5	0.875	1.48633	0.2	0.2	3.1	0
G/T	616	3	0.487013	0.696162	5	1.375	0.834166	0.6	2.4	0.8	1.7
plusT	531	0	0	0	5	0.8	0.687992	0.7	1.8	0.3	0.4
Nick (5'-P)	587	4	0.681431	0.822671	5	3.225	2.93641	0.3	1.1	5.6	5.9
1nt Gap (5'-P)	559	17	3.04114	1.71717	9	8.3625	3.8262	12.1	12.3	10.8	2.9	3.6	5.3	9.7	10.2
2nt Gap (5'-P)	506	7	1.3834	1.16802	5	10.675	5.70986	4.1	7.7	15.7	15.2
Nick (5'-OH)	626	12	1.91693	1.3712	8	20	12.3512	3.1	27.1	29.2	28.4	31.3	2.9	18
1nt Gap (5'-OH)	614	125	20.3583	4.02662	12	29.3455	10.9237	27.9	38.5	37.1	16.6	30	18.3	34.4	43.9	43.1	18.2	14.8
2nt Gap (5'-OH)	605	71	11.7355	3.21843	4	14.2	1.73494	13.8	12.7	16.1

## Sheet: Table 2
Table 2
		Cy3-PFV			PFV
DNA	NDNA,smFRET	nSTC,smFRET	%STCsmFRET	σ %STCsmFRET	%STCGel	σ %STCGel
GC	585	2	0.34188	0.583705	0.4	0.6
8-oxo-G	624	0	0	0	0.9	1.5
G/T	616	3	0.487013	0.696162	1.4	0.8
plusT	531	0	0	0	0.8	0.7
Nick (5'-P)	587	4	0.681431	0.822671	3.2	2.9
1nt Gap (5'-P)	559	17	3.04114	1.71717	8.4	3.8
2nt Gap (5'-P)	506	7	1.3834	1.16802	10.7	5.7
Nick (5'-OH)	626	12	1.91693	1.3712	20	12.4
1nt Gap (5'-OH)	614	125	20.3583	4.02662	29.3	10.9
2nt Gap (5'-OH)	605	71	11.7355	3.21843	14.2	1.7
		Cy3-PFV-ddA
DNA	NDNA,smFRET	nSTC,smFRET	%STCsmFRET	σ %STCsmFRET
1nt Gap (5'-OH)	564	2	0.35461	0.594435
		Cy3-PFV
DNA	NDNA,smFRET	nSTC,smFRET	%STCsmFRET	σ %STCsmFRET
Blocked end 1nt Gap (5'-OH)	547	134	24.4973	4.30071
R-Cy5 1nt Gap (5'-OH)	527	104	19.7343	3.97994
		Cy3/Cy5-PFV
DNA	NDNA,smFRET	nSTC,smFRET	%STCsmFRET	σ %STCsmFRET
GC	548	2	0.364964	0.603019
1nt Gap (5'-OH)	609	95	15.5993	3.62849

## Sheet: Extended Data Table 4
Extended Data Table 4
				Cy3-PFV							Cy3-PFV (TS1)			Cy3-PFV-ddA		Cy3/Cy5-PFV
GC	G/T	Nick (5'-P)	1nt Gap (5'-P)	2nt Gap (5'-P)	Nick (5'-OH)	1nt Gap (5'-OH)	2nt Gap (5'-OH)	Blocked end 1nt Gap (5'-OH)	R-Cy5 1nt Gap (5'-OH)		1nt Gap (5'-P)	1nt Gap (5'-OH)		1nt Gap (5'-OH)		GC	1nt Gap (5'-OH)
233	511	311	44	472	389	335	428	169	78		105	365		113		113	213
110	72	40	409	273	104	516	127	425	228		4	219		258		167	397
172 ± 87	400	315	471	63	390	370	117	198	252		381	423		186 ± 103		140 ± 38	370
	328 ± 228	96	534	165	209	515	296	380	403		373	168					174
		191 ± 143	546	212	27	81	53	251	413		172	62					82
			62	129	47	524	439	50	363		298	317					266
			47	532	244	516	47	373	472		178	229					358
			149	264 ± 176	43	99	443	70	240		553	104					486
			131		113	477	509	390	77		174	150					79
			340		421	389	266	404	250		349	329					107
			109		106	371	394	213	443		280	138					232
			493		69	328	359	235	109		55	10					185
			28		180 ± 147	138	383	237	455		79	80					32
			485			312	275	324	457		505	74					84
			3			63	284	425	149		139	472					372
			142			9	510	259	39		345	39					40
			333			78	105	390	267		355	285					513
			254 ± 202			288	28	542	79		58	237					514
						144	284	277	191		288	478					325
						323	288	71	122		69	371					60
						341	167	391	24		6	95					307
						116	205	304	344		3	22					310
						532	467	232	132		34	383					61
						375	370	121	62		127	132					142
						431	179	388	363		337	458					313
						33	74	476	85		402	491					230
						516	120	429	494		522	341					409
						234	512	50	105		219	473					235
						255	360	305	231		229 ± 166	8					147
						138	184	105	202			521					266
						397	334	395	121			208					181
						82	246	54	121			115					480
						307	102	494	74			161					537
						245	457	333	178			67					301
						394	222	19	475			497					34
						229	170	321	42			28					29
						401	472	298	546			275					195
						309	50	237	280			205					388
						438	257	504	84			265					358
						342	232	224	191			97					402
						263	451	372	169			197					101
						350	40	42	283			117					329
						370	65	362	160			438					95
						273	297	403	542			249					464
						145	152	94	232			110					91
						355	383	283	125			66					382
						161	396	490	71			372					298
						538	417	208	483			146					463
						372	224	335	383			505					383
						98	59	33	382			89					20
						73	337	156	397			286					22
						512	407	120	438			91					99
						55	255	67	41			8					157
						225	72	63	252			220					253
						59	145	566	83			254					498
						172	514	222	150			318					518
						58	99	299	160			43					102
						131	297	48	63			508					352
						42	542	125	464			370					197
						153	222	51	281			384					12
						454	439	121	129			182					507
						511	117	460	434			200					364
						210	412	201	282			386					206
						480	487	198	88			477					45
						495	374	323	102			0					470
						288	432	454	544			527					273
						59	183	344	412			400					540
						439	315	145	142			89					62
						126	315	100	201			23					267
						277	82	429	70			323					161
						153	336	399	46			320					27
						81	277 ± 148	97	46			151					413
						254		269	67			205					338
						128		52	158			295					122
						185		538	54			433					191
						373		104	304			107					143
						213		47	68			422					72
						144		488	128			279					370
						362		193	130			322					276
						472		93	41			264					53
						31		153	275			203					88
						19		292	82			148					303
						225		363	36			102					268
						311		266	469			198					480
						389		82	221			273					216
						291		262	126			337					297
						505		86	19			355					311
						379		354	277			373					479
						280		114	221			170					15
						70		32	164			221					317
						142		339	297			218					60
						292		125	174			456					293
						82		45	77			311					458
						73		32	391			259					44
						45		380	30			172					271
						205		233	122			488					251 ± 156
						417		368	177			241
						256		265	162			149
						332		49	77			540
						200		53	516			106
						251		232	28			244
						206		218	122			471
						346		247	428			509
						100		458	86			356
						361		273	216 ± 152			152
						95		245				288
						166		223				479
						81		76				333
						69		347				520
						370		402				517
						107		355				21
						86		344				10
						442		319				358
						142		120				6
						129		512				389
						67		173				280
						246		499				215
						313		299				11
						281		397				51
						58		316				70
						140		274				513
						79		342				433
						175		284				517
						126		498				28
						75		106				255 ± 159
						249 ± 150		405
								365
								186
								418
								439
								177
								161
								62
								406
								260 ± 145

## Sheet: Extended Data Figure 1c
Extended Data Figure 1c
Intasome	Gel 1	Gel 2	Mean	s.d.
Cy3-PFV	84.22	87.32	85.77	1.54874
Cy3-PFV-ddA	0	0	0	0
PFV	70.3	86.16	78.23	7.93108
Cy3-PFV (TS)	83.42	88.64	86.03	2.60863
Cy3/Cy5-PFV	78.04	83.1	80.57	2.52876

## Sheet: Extended Data Figure 5
Extended Data Figure 5
GC	8-oxo-G	G/T	plusT	Nick (5'-P)	1nt Gap (5'-P)	2nt Gap (5'-P)	Nick (5'-OH)	1nt Gap (5'-OH)	2nt Gap (5'-OH)
0	0	2	3	0	2	1	0	5	10
0	0	1	0	0	11	0	3	4	0
0	0	0	0	0	5	0	0	0	0
0	0	0	0	0	7	0	8	9	2
0	0	1	0	6	5	0	0	3	0
0	0	0	6	0	0	7	0	7	2
0	0	0	0	0	3	0	0	0	1
0	2	0	2	4	9	0	0	3	0
0	0	1	0	0	6	0	0	6	0
0	0	2	0	0	3	0	0	6	0
0	0	0	0	0	4	0	0	3	4
0	0	0	0	0	9	1	0	7	3
0	0	0	0	0	6	0	0	0	0
0	0	0	0	9	0	0	0	2	1
0	0	0	0	0	9	0	2	5	3
0	2	0	0	0	0	2	0	7	0
0	0	0	0	0	5	0	2	6	1
0	0	0	0	0	3	0	0	2	0
0	0	0	0	0	11	0	0	7	3
0	0	0	0	9	2	0	0	8	5
0	0	0	0	2	0	3	4	3	1
0	0	0	0	0	0	1	0	2	14
0	2	0	0	2	0	0	0	9	0
0	0	0	3	0	5	1	0	3	2
0	0	0	1	0	6	11	0	6	0
0	0	0	1	0	8	0	2	0	0
0	0	0	3	10	6	1	0	8	0
0	0	0	3	10	7	2	0	4	2
0	0	0	0	5	6	2	0	7	0
0	0	0	0	1	11	7	8	7	0
0	2	0	0	0	3	2	0	0	0
0	0	0	0	0	4	5	6	11	0
0	0	0	0	0	6	4	0	9	1
1	2	0	0	7	6	4	0	5	0
0	0	0	1	0	0	7	3	0	0
0	1	0	2	1	5	0	0	6	0
0	0	0	7	15	8	1	0	5	0
0	0	0	0	0	10	0	0	5	0
0	0	0	0	0	3	5	0	0	3
0	0	0	5	7	6	0	1	8	0
0	0	0	0	0	2	1	0	2	0
0	0	0	0	2	5	0	0	7	0
0	0	0	0	0	10	3	0	0	0
0	0	0	0	0	9	0	3	9	3
0	0	1	0	0	6	5	0	7	10
0	0	0	1	2	15	4	9	0	4
0	0	0	0	11	6	0	0	0	2
0	0	0	0	0	0	6	0	5	0
0	0	0	0	3	0	7	0	7	2
0	0	0	0	7	6	0	7	0	4
0	0	0	0	0	0	7	0	9	0
0	0	0	0	0	8	4	0	2	0
0	0	0	0	1	9	3	0	9	5
0	0	0	0	7	16	2	1	4	3
0	0	0	0	0	3	6	0	5	0
0	0	0	0	0	3	0	0	11	3
0	0	0	0	3	10	6	9	13	0
0	0	0	0	0	8	4	0	11	0
0	0	0	0	0	0	0	1	2	0
0	0	0	0	7	4	0	0	0	6
0	0	0	0	2	6	0	0	0	0
0	0	0	9	0	3	2	2	5	0
0	0	0	0	0	10	2	1	4	0
0	1	0	0	1	8	3	0	9	1
0	0	0	0	0	6	0	11	4	6
0	0	0	0	0	2	0	0	9	0
0	0	0	0	0	7	0	0	0	0
0	0	0	2	6	0	0	2	4	4
1	0	0	1	9	4	0	0	7	0
0	0	0	7	0	4	3	0	8	0
0	0	0	0	0	7	0	0	0	3
0	0	0	1	4	0	0	3	4	9
0	0	0	0	0	7	0	0	10	6
0	0	0	0	7	5	0	3	8	0
1	0	0	0	0	10	0	2	10	2
0	0	0	0	0	10	0	0	7	0
0	0	0	0	4	10	8	0	4	0
0	0	0	0	0	0	0	0	7	0
0	0	0	0	0	9	0	1	9	4
1	0	0	0	0	0	2	3	7	0
0	0	0	2	0	9	0	0	9	7
0	1	0	0	0	7	0	2	0	4
0	1	0	0	0	10	0	0	4	4
0	0	0	0	4	6	5	3	6	0
0	0	0	0	6	5	4	0	8	4
0	0	0	0	0	7	5	0	3	0
0	0	0	0	13	0	0	0	3	0
0	0	0	0	9	4	0	0	5	2
0	0	0	0	2	8	5	0	18	0
0	0	0	0	1	6	6	15	5	0
0	0	0	0	0	6	6	0	8	0
0	2	0	0	0	0	3	0	6	0
0	0	0	0	12	0	0	0	12	0
0	0	0	0	6	0	5	4	8	3
0	0	1	0	5	3	5	0	6	0
0	0	0	0	12	7	12	0	11	3
0	0	0	0	0	2	0	3	13	2
0	0	0	0	0	8	4	0	7	5
0	0	0	0	0	4	0	0	3	0
0	0	0	0	9	6	17	0	7	3
0	0	0	0	3	7	2	15	4	8
0	0	0	0	0	11	6	0	7	1
2	0	0	0	0	9	0	0	8	0
0	0	0	4	0	2	2	0	6	5
0	0	0	0	0	6	0	0	7	5
0	0	0	0	0	6	7	0	0	0
0	0	0	4	5	2	0	0	0	0
0	0	0	0	0	5	6	2	5	4
0	0	0	0	2	9	0	4	13	4
0	0	0	0	0	1	0	0	6	0
0	0	0	0	6	0	1	0	4	4
0	0	0	0	0	4	5	0	4	0
0	0	0	0	0	0	2	0	12	0
0	0	0	0	0	4	0	0	8	5
0	0	0	0	0	5	0	0	7	3
0	0	0	0	0	4	4	0	7	0
0	0	0	0	0	7	3	0	0	0
0	0	0	0	5	0	0	0	9	1
0	0	0	0	0	0	3	0	3	0
0	0	0	0	0	0	0	0	8	0
0	0	0	0	9	3	0	0	2	0
0	0	0	0	0	11	6	0	5	0
0	1	0	0	6	0	6	0	6	4
0	0	0	0	0	13	0	0	7	2
0	0	0	0	0	4	0	1	3	0
0	0	0	0	15	0	7	0	6	0
0	0	0	0	3	6	0	0	6	1
0	0	0	3	4	7	8	0	2	0
0	0	0	0	1	7	6	0	7	5
0	0	0	0	0	6	7	0	8	0
0	0	2	0	6	4	5	2	15	0
0	0	0	0	0	7	5	0	5	0
0	0	0	2	0	11	7	0	5	0
0	2	0	0	0	11	0	0	8	0
0	0	0	0	12	4	1	0	12	3
0	0	0	2	0	4	5	2	5	3
0	0	0	0	7	6	0	0	13	0
0	0	0	0	1	10	0	0	9	11
0	0	0	4	0	0	0	0	0	0
0	0	0	0	0	4	10	0	9	0
0	0	0	0	6	0	3	1	0	3
0	0	0	0	0	8	0	0	6	3
0	0	0	2	2	6	8	0	6	0
0	5	0	0	0	7	1	3	2	0
0	0	0	0	0	5	4	0	9	0
0	0	1	0	0	7	8	0	0	0
0	0	0	2	7	7	2	0	11	1
0	0	0	0	0	8	4	0	11	4
0	1	0	0	0	4	6	3	10	5
0	0	3	0	0	11	4	4	7	0
0	0	0	0	10	1	6	0	10	4
0	0	0	2	0	4	3	0	0	7
0	0	1	3	1	0	4	0	5	0
0	0	0	0	0	2	0	0	8	0
0	0	0	0	7	8	1	0	8	0
0	0	0	0	11	7	5	6	3	7
0	0	0	0	0	7	0	7	9	0
0	0	0	0	0	5	4	0	9	8
0	0	0	0	6	0	0	0	6	0
0	0	0	0	2	12	1	6	9	0
0	0	0	0	10	0	0	0	8	0
0	0	0	2	0	7	8	0	9	0
0	1	0	0	0	7	4	0	4	3
0	0	0	0	0	6	3	0	9	7
0	0	0	0	0	2	5	0	4	3
0	0	0	0	0	10	7	0	14	2
0	1	0	0	0	10	0	0	9	0
0	0	4	0	0	0	2	0	6	3
1	0	0	0	12	5	3	0	4	0
0	0	0	0	0	3	10	4	4	6
0	0	0	0	0	4	0	0	6	0
0	0	0	0	0	8	8	5	4	3
0	5	0	0	0	0	3	0	14	3
0	0	0	0	0	7	2	0	6	0
0	0	0	0	0	0	0	0	11	0
0	0	0	0	5	0	0	7	6	0
0	0	0	0	0	4	4	0	4	5
0	0	0	0	0	5	3	0	2	4
0	0	0	0	0	0	0	0	14	5
0	0	0	0	6	6	0	0	11	0
0	0	0	4	0	11	12	1	7	6
0	0	0	4	0	8	0	0	17	5
0	0	0	4	0	3	1	5	11	0
0	0	0	0	0	5	0	3	0	0
0	0	0	0	0	5	3	0	1	4
0	0	0	0	0	3	5	0	3	9
0	0	0	0	0	12	16	2	11	6
0	0	0	0	6	8	5	5	5	0
0	0	1	0	3	13	3	2	4	0
0	0	0	0	0	7	6	1	3	1
0	0	0	0	0	0	3	0	10	0
0	0	0	0	0	5	0	0	4	0
0	0	0	0	6	11	0	0	12	0
0	0	0	0	7	10	0	0	0	2
0	0	2	0	0	8	3	0	10	2
0	0	0	1	0	14	0	0	11	0
3	0	0	0	5	5	3	3	7	0
0	0	0	0	0	4	5	2	11	2
0	0	6	0	0	8	0	0	5	3
0	0	0	0	6	9	0	5	9	0
5	0	0	0	0	0	0	0	0	1
0	0	0	0	7	5	0	0	5	2
0	0	0	0	0	0	0	1	3	3
0	0	0	0	12	9	2	0	4	0
0	0	0	0	9	6	0	0	5	0
4	0	0	0	3	5	1	2	13	5
0	0	2	3	0	12	0	0	2	0
0	0	4	0	0	10	0	0	4	2
0	0	0	1	5	4	12	0	8	0
0	0	0	0	0	2	5	1	8	0
0	0	0	0	0	6	0	0	4	0
0	0	0	1	5	8	0	0	8	0
0	0	0	0	0	0	0	0	4	2
0	0	0	0	0	5	0	0	6	2
0	0	0	0	3	0	8	2	3	0
0	1	1	0	0	6	0	0	7	0
0	0	0	0	0	8	3	3	5	0
0	0	0	0	0	5	7	4	2	4
0	0	0	0	0	0	0	0	8	0
0	0	0	0	0	5	0	0	3	0
0	0	0	0	8	4	5	0	6	0
0	0	0	0	3	9	0	0	0	0
0	0	0	0	3	8	0	0	5	5
0	0	0	0	0	4	11	0	6	0
0	0	0	0	10	5	0	0	0	4
0	0	0	0	7	0	2	0	13	0
0	0	0	0	0	6	0	0	8	2
0	0	0	0	0	0	6	0	2	0
0	0	0	0	0	8	3	0	9	0
0	0	0	0	0	4	6	4	0	8
0	0	0	0	0	0	5	0	10	2
0	0	0	0	2	13	0	3	8	0
0	0	0	0	6	11	0	0	7	0
0	2	0	0	1	4	6	0	5	0
0	0	0	1	0	2	14	0	11	0
0	1	0	0	4	6	0	0	10	0
2	0	3	1	7	3	0	2	5	0
0	0	0	0	0	0	0	0	0	3
0	2	0	0	5	6	0	0	0	1
0	0	6	0	9	11	0	0	6	0
0	0	0	0	3	3	0	3	0	0
0	0	2	0	9	10	0	0	5	0
0	0	0	0	0	6	1	0	10	0
0	0	0	0	6	8	7	0	7	0
0	0	2	3	8	0	0	0	9	5
0	0	0	0	1	12	0	3	7	0
0	0	0	0	7	0	0	0	7	2
0	0	0	1	8	8	0	0	14	0
0	0	0	5	0	5	2	1	7	0
0	0	0	0	4	5	6	0	6	0
0	0	0	0	0	6	7	0	2	0
0	0	0	0	0	3	0	0	9	0
0	0	0	0	0	7	1	0	0	0
0	1	0	3	0	11	12	0	10	2
0	0	0	0	0	9	6	0	2	0
0	0	0	0	0	7	9	0	10	0
0	0	0	0	1	0	3	1	7	0
0	0	0	0	3	5	0	0	5	0
0	0	0	0	0	7	3	2	14	0
0	0	0	1	0	9	6	2	4	0
0	0	0	0	0	3	0	1	3	0
0	0	0	3	0	16	5	0	4	0
0	0	0	0	14	9	0	3	4	0
0	0	0	0	2	7	2	0	9	0
0	0	0	0	0	7	0	0	11	0
0	0	0	0	0	11	8	0	7	0
0	0	0	0	10	6	0	0	10	5
0	0	0	0	7	11	0	6	8	2
0	0	0	0	0	0	0	0	9	3
0	0	0	0	0	8	2	0	3	0
0	1	0	0	1	0	7	0	10	3
0	0	0	0	0	8	2	0	4	0
1	0	1	0	0	7	5	3	5	2
0	0	0	0	5	10	0	2	16	2
0	0	0	0	9	8	0	2	5	0
2	0	0	0	0	10	4	0	7	1
0	0	0	0	6	12	0	0	9	0
0	0	0	0	0	5	0	2	3	7
0	0	0	0	0	8	0	0	2	5
0	0	3	0	3	11	0	0	7	0
0	0	0	0	5	0	5	0	7	5
0	0	0	0	0	0	3	0	5	0
0	0	0	3	12	0	0	0	10	0
0	0	0	4	0	13	2	15	13	0
0	0	0	0	0	10	3	0	8	0
0	0	0	3	0	9	0	0	4	5
0	0	0	0	9	7	6	0	4	0
0	0	0	0	0	4	2	0	0	0
0	0	0	0	0	8	0	0	0	0
1	0	0	0	2	6	0	1	3	4
0	0	0	0	3	0	4	3	7	0
0	0	0	0	0	5	9	0	8	0
0	0	3	2	0	10	9	0	4	2
0	0	0	4	1	5	0	0	5	6
0	0	0	2	0	4	0	0	7	0
0	0	0	0	2	7	0	0	3	2
0	0	0	0	7	10	0	0	5	0
0	0	0	0	0	1	0	0	5	5
2	0	0	0	0	4	0	0	8	0
0	0	0	1	7	11	2	1	0	0
0	0	0	0	2	3	0	1	7	6
0	0	0	0	0	0	7	0	1	14
0	0	0	0	0	10	0	0	6	0
0	0	0	0	4	6	5	0	4	3
0	0	0	0	0	12	2	3	10	0
0	0	0	0	0	9	0	0	5	2
0	0	0	0	8	5	3	0	5	2
0	2	0	0	0	10	0	0	9	2
0	0	0	3	4	6	0	0	0	0
0	0	0	0	11	0	5	0	4	0
0	0	0	2	7	14	0	3	5	0
0	0	3	0	1	4	0	0	6	0
0	0	0	0	7	3	2	0	10	0
0	0	0	0	0	8	4	0	3	0
0	0	0	0	0	10	8	0	10	0
0	0	0	0	8	0	0	0	0	0
0	0	0	0	7	9	0	0	4	3
0	0	0	0	0	4	0	0	10	0
0	2	0	0	1	7	1	0	8	0
0	0	0	0	9	6	0	0	2	2
0	0	0	0	0	7	0	4	5	0
0	0	0	0	0	7	9	3	2	7
0	0	0	0	0	0	5	0	0	0
0	0	0	0	11	0	0	0	8	0
0	0	0	0	0	2	0	0	8	0
0	0	0	0	2	0	4	0	6	0
0	0	0	0	4	14	23	14	2	0
0	0	0	5	0	0	4	0	5	0
0	0	0	0	0	5	0	0	0	0
0	0	1	0	0	6	0	3	5	0
0	0	0	0	4	3	0	0	5	0
0	0	0	0	0	3	0	13	10	0
0	0	0	0	0	9	5	0	3	4
0	3	0	0	0	0	0	4	8	4
0	0	0	0	0	2	0	3	9	2
0	0	0	0	3	7	0	0	5	2
0	0	0	0	0	13	4	1	11	5
0	0	0	0	0	10	11	1	0	2
0	2	0	0	6	9	0	3	2	0
0	0	0	0	0	10	0	10	9	1
0	0	0	0	0	3	0	0	4	3
0	3	0	0	0	4	0	3	6	0
0	0	2	0	6	5	4	2	9	0
0	0	0	0	0	6	0	0	3	0
0	0	0	0	0	15	0	0	9	0
0	0	0	1	0	8	0	0	0	1
0	0	0	1	0	7	6	2	0	0
0	0	0	0	8	7	5	0	14	2
0	1	1	2	0	1	0	1	7	0
0	0	0	0	1	5	3	4	4	2
1	0	0	0	4	7	3	2	7	2
0	0	0	0	0	9	5	4	12	2
0	0	0	0	0	4	4	0	3	6
0	0	0	0	0	9	2	1	7	0
0	0	0	0	0	15	0	0	0	4
0	0	0	0	0	9	0	0	6	0
0	0	0	0	0	3	12	0	5	11
0	0	0	0	0	3	0	0	7	0
0	0	0	0	0	7	8	0	8	0
0	0	0	0	0	6	0	2	4	2
0	0	0	0	5	0	4	3	5	0
0	0	0	0	0	8	0	0	3	6
0	0	0	0	0	1	0	0	10	0
0	0	0	0	0	5	0	0	0	0
0	0	0	0	0	11	1	3	6	0
0	0	0	3	7	3	2	0	6	0
0	0	1	0	0	8	1	3	7	4
0	0	0	0	4	5	4	0	2	0
0	0	0	0	0	0	4	0	12	0
0	0	0	0	0	10	0	0	5	0
0	0	0	0	6	9	1	2	0	0
1	0	0	3	0	2	0	0	12	0
0	0	0	0	0	14	9	0	7	0
0	0	0	0	0	0	6	1	3	0
0	0	0	0	2	19	0	0	9	3
0	0	1	0	2	0	4	5	5	0
0	0	0	0	6	1	0	0	4	4
0	0	0	0	0	1	0	0	8	2
0	1	0	0	0	6	6	0	9	0
0	0	0	0	0	13	6	0	8	0
0	0	0	4	0	2	5	1	0	0
0	0	0	0	0	9	6	2	7	0
0	0	4	0	6	6	4	0	6	0
2	0	0	0	0	8	7	2	3	0
0	0	0	0	7	7	0	0	8	0
0	0	0	0	0	13	6	3	10	2
0	0	0	0	4	10	4	0	0	3
0	0	0	2	0	9	4	0	0	8
0	0	0	0	0	27	0	0	7	5
0	0	2	0	0	6	6	0	7	0
0	3	0	0	0	0	0	0	5	0
0	0	0	0	0	0	7	0	10	0
0	0	0	0	0	3	0	0	0	0
0	0	0	0	0	0	11	1	0	2
0	0	0	0	0	8	3	2	6	0
0	0	0	0	5	8	3	0	0	2
0	0	0	0	0	9	0	0	8	3
0	0	0	0	0	9	0	0	2	2
0	0	0	0	4	8	0	4	6	0
0	0	0	0	0	7	0	0	5	0
0	1	0	0	0	3	2	3	9	2
0	0	0	0	0	0	6	0	0	1
0	0	0	0	0	8	0	2	10	6
0	0	0	0	0	10	2	0	6	5
0	0	0	2	0	7	0	0	5	0
1	0	0	6	3	6	4	0	8	3
0	0	0	0	8	1	2	2	5	0
0	0	0	0	3	12	0	0	1	2
0	0	0	0	0	10	3	0	10	3
0	0	0	0	0	6	5	0	3	5
0	0	0	0	7	7	3	0	0	0
0	5	0	1	0	6	0	0	0	0
0	0	0	0	2	7	1	0	9	0
0	0	0	0	0	8	0	0	12	0
0	0	0	0	0	0	0	0	7	0
0	0	0	0	0	2	2	0	9	0
0	1	2	0	0	3	0	5	3	5
0	0	0	0	0	9	6	0	9	0
0	0	0	0	6	0	0	0	11	4
0	0	0	0	0	0	2	1	0	6
0	0	0	0	9	0	2	0	5	0
0	0	1	0	7	10	7	0	5	0
0	0	0	0	0	9	0	0	3	2
0	0	0	6	0	0	0	0	7	7
0	0	0	0	0	4	0	0	6	0
0	0	0	0	0	0	0	0	5	0
0	0	0	0	0	1	0	6	9	0
0	0	0	0	3	5	3	0	0	0
0	0	0	3	2	6	0	0	10	0
0	0	0	0	0	7	0	11	3	1
0	0	0	0	0	14	0	0	0	5
0	0	0	2	0	6	0	1	6	1
0	0	0	0	5	0	1	2	5	0
0	0	0	0	9	5	0	3	10	3
0	0	0	0	0	7	6	3	7	4
0	0	0	0	0	0	4	4	4	0
0	0	0	9	6	7	0	0	7	0
0	1	0	0	0	14	6	0	6	0
0	0	2	0	6	4	5	0	0	0
0	0	0	0	0	7	5	5	6	2
0	0	0	0	0	5	1	11	4	0
0	0	0	5	0	4	3	0	6	0
0	0	0	0	0	4	0	0	8	8
0	0	0	0	10	8	0	0	5	0
0	0	0	0	6	0	4	0	3	3
0	0	0	0	0	0	1	0	0	0
0	0	0	3	2	6	3	0	0	0
0	0	3	0	0	7	0	0	3	2
0	0	0	0	0	12	0	0	7	0
0	1	0	3	0	2	0	2	7	1
0	0	0	0	0	10	0	0	4	0
0	0	0	0	6	5	2	0	10	0
0	0	0	0	3	9	9	2	8	0
0	0	0	0	0	4	0	0	5	0
0	0	0	0	9	9	0	0	8	0
0	0	0	0	0	10	4	2	5	0
5	0	0	0	0	5	7	1	0	0
0	0	0	1	5	0	3	0	0	3
0	0	0	0	0	6	0	0	0	0
1	0	0	0	0	4	3	0	0	2
0	0	0	0	0	0	0	0	4	3
0	0	0	0	0	11	7	0	5	0
0	0	0	0	0	3	3	0	3	0
0	0	0	0	0	6	0	2	2	0
0	0	0	0	0	6	3	0	7	0
0	0	0	0	0	11	5	0	6	8
0	0	0	0	0	2	1	0	7	6
0	0	0	2	3	0	0	0	5	4
0	0	0	0	0	3	0	0	7	0
5	1	0	0	0	0	1	0	6	0
0	0	0	0	0	3	0	0	2	0
0	0	0	0	9	5	0	0	0	4
0	0	0	0	0	7	2	0	6	0
0	0	1	0	0	8	2	0	0	3
0	0	0	0	0	6		0	0	0
0	0	0	1	0	6		3	0	0
0	0	0	3	8	15		0	5	0
0	0	0	0	0	7		0	6	7
0	0	0	0	0	6		0	5	3
0	0	0	0	0	0		0	0	0
0	0	0	0	0	0		0	6	2
0	0	0	0	0	4		2	3	0
0	1	1	0	0	13		0	2	0
0	0	0	0	7	13		0	0	0
0	0	0	0	0	0		0	2	0
0	0	0	1	1	7		0	0	3
0	0	0	0	0	10		0	6	0
0	0	0	0	0	4		0	4	4
0	0	1	0	0	5		0	4	0
0	0	0	0	0	10		0	5	0
0	0	0	0	0	3		2	3	2
0	0	0	0	0	8		0	6	0
0	0	0	0	6	3		0	7	0
0	0	0	0	0	2		2	0	0
0	0	2	0	0	0		0	4	5
0	0	0	0	0	5		0	5	2
0		0	0	1	16		0		2
0		0	0	0	2		0		0
0		0	1	0	7		0		0
0		0	0	0	5		0		0
0		0	1	0	7		0		0
0		0	0	0	8		0		0
0		0	0	0	10		0		0
0		0	0	0	9		0		0
0		1	0	0	0		0		0
0		0	0	6	14		0		0
0		0	2	0	6		1		0
0		0	0	0	0		0		0
2		0	0	0	2		0		1
0		1	0	7	10		0		3
0		1	0	0	1		0		5
0		0	0	0	0		0		0
0		0	0	0	0		0		0
0		0	0	2	7		0		0
0		0	0	0	7		0		0
0		0	0	0	2		0		0
0		0	0	0	8		0		0
0		0	0	0	1		2		0
0		0	0	0	4		0		0
0		0	0	0	5		0		0
0		3	0	0	5		0		0
0		0	0	6	7		0		3
0		0	0	0	0		0		0
1		0	0	0	10		0		4
0		0	0	0	0		0		0
0		0	0	0	3		0		0
0		0	0	1	6		1		0
0		1	1	0	0		0		3
0		0	0	0	5		0		0
0		0	0	3	5		0		2
0		0	2	0	6		0		0
0		0	0	0	6		0		2
0		0	0	10	0		0		0
0		0	0	0	10		1		0
0		0	0	1	8		0		5
0		0	0	0	7		0		0
0		1	0	0	4		0		0
0		0	0	3	4		0		0
0		1	0	0	5		0		4
0		0	0	0	1		0		0
0		0	0	5			0
0		0	0	0			1
0		1	0	1			2
0		0	0	0			0
0		0	0	0			0
0		0	0	0			1
0		0	0	0			0
0		0	0	0			0
0		0	0	1			0
0		0	1				0
0		0	0				0
0		0	2				2
		0	1				0
		0	2				0
		0	0				0
		0	0				2
		2	0				0
		0	0				0
		0	0
		0	1
		1	0
		0	3
		0	0
		0	0
		0	0
		1	0
		0	0
		0	0
		0	0
		0	0
		0	0
		0	0
		0	0
		0	0
			0
			0
			0
			0
			0
			0
			0
			0
			0
			0
			0
			0
			2
			0
			0
			0
			0
			0
			0
			0
			0
			0
			0
			0
			0
			0
			0
			0
			0
			0
			0
			0

## Sheet: Extended Data Figure 7k-m
Extended Data Figure 7k-m
FRET	GC	8-oxo-G	G/T	plusT	Nick (5'-P)	1nt Gap (5'-P)	2nt Gap (5'-P)	Nick (5'-OH)	1nt Gap (5'-OH)	2nt Gap (5'-OH)
-0.09	0.00592323	0.00127188	0.00623074	0.00523122	0.00970073	0.00300003	0.00249445	0	0.00129978	0.00420822
-0.07	0.00197441	0.00254375	0.00509788	0.00784683	0.0194015	0.00350004	0.00311806	0.000904814	0.00389934	0.00420822
-0.05	0	0.00127188	0.0118951	0.00653902	0.015433	0.00550006	0.00187084	0.00542888	0.00606565	0.00420822
-0.03	0.00394882	0.00127188	0.0130279	0.00653902	0.015433	0.00150002	0.00374167	0.00271444	0.00303282	0.00526028
-0.01	0.00197441	0.00339167	0.0135943	0.00915463	0.0145511	0.00250003	0.00249445	0.00180963	0.00129978	0.00631233
0.01	0.00789765	0.00847918	0.0243565	0.0104624	0.030425	0.0140001	0.0168375	0.0126674	0.00476587	0.0115726
0.03	0.0691044	0.0487553	0.0662724	0.0431576	0.0771649	0.118001	0.132829	0.0551936	0.0740876	0.0810083
0.05	0.404754	0.33408	0.527914	0.394303	0.485919	0.599006	0.568111	0.687658	0.414197	0.654379
0.07	0.471884	0.351886	0.334761	0.326951	0.365982	0.496005	0.473322	0.377307	0.430661	0.391365
0.09	0.181646	0.173823	0.11102	0.153667	0.187841	0.297503	0.244456	0.145675	0.21533	0.185162
0.11	0.100695	0.0864876	0.0674053	0.117049	0.226644	0.328503	0.188955	0.119435	0.164639	0.125195
0.13	0.06713	0.0648657	0.057776	0.0902385	0.291904	0.553006	0.190202	0.128484	0.26039	0.102049
0.15	0.0592323	0.0449396	0.0294544	0.0863151	0.328061	0.724007	0.185213	0.184582	0.433261	0.123091
0.17	0.0612068	0.0445157	0.0311537	0.0830456	0.288817	0.713507	0.196438	0.218965	0.579703	0.162017
0.19	0.0236929	0.0279813	0.0232237	0.0928542	0.235463	0.566006	0.184589	0.213536	0.611331	0.197786
0.21	0.0473859	0.0330688	0.0254894	0.0856612	0.169322	0.397004	0.184589	0.182772	0.49435	0.216723
0.23	0.0375138	0.0258615	0.0169929	0.0771605	0.14022	0.283503	0.139689	0.153818	0.341843	0.26091
0.25	0.0236929	0.0284052	0.0220908	0.0823917	0.10759	0.217002	0.138442	0.0868621	0.268622	0.229348
0.27	0.0256674	0.0271334	0.0164265	0.0686598	0.102299	0.149001	0.114121	0.0732899	0.167672	0.207255
0.29	0.0157953	0.0245896	0.0164265	0.0627746	0.0895113	0.131001	0.101025	0.0542888	0.110915	0.177797
0.31	0.0177697	0.0271334	0.0107622	0.0549278	0.0701098	0.0860009	0.0854349	0.028954	0.0844858	0.140975
0.33	0.0236929	0.0237417	0.0135943	0.0444654	0.06085	0.0720007	0.0767043	0.0316685	0.0749541	0.125195
0.35	0.0118465	0.0233177	0.0118951	0.0346568	0.0520312	0.0605006	0.0536307	0.0190011	0.0550241	0.0925809
0.37	0.0157953	0.020774	0.00793003	0.040542	0.0370392	0.0480005	0.0492654	0.0162866	0.053291	0.0883727
0.39	0.00987206	0.0139906	0.00623074	0.0444654	0.0339526	0.0470005	0.0480182	0.0108578	0.0441926	0.0578631
0.41	0.0118465	0.0178063	0.00679717	0.0313873	0.0335116	0.0345003	0.0349223	0.0235252	0.0320613	0.0526028
0.43	0	0.0199261	0.00679717	0.0261561	0.0313069	0.0265003	0.0255681	0.00995295	0.029895	0.0452384
0.45	0.0138209	0.0131427	0.00679717	0.0274639	0.0233699	0.0300003	0.0280626	0.00814332	0.0272954	0.0431343
0.47	0.00197441	0.00975105	0.0073636	0.0248483	0.0216062	0.0130001	0.0180848	0.014477	0.0151641	0.0284055
0.49	0.00394882	0.0114469	0.00509788	0.0222327	0.0255747	0.0225002	0.0236973	0.0135722	0.0138643	0.0231452
0.51	0.00197441	0.00763126	0.0073636	0.0209249	0.0216062	0.0165002	0.0106014	0.00995295	0.0160306	0.018937
0.53	0	0.00423959	0.00283216	0.0176554	0.0198424	0.0120001	0.0143431	0.0108578	0.00996499	0.0241973
0.55	0.00197441	0.00593542	0.00453145	0.0215788	0.0216062	0.0115001	0.0137195	0.0117626	0.011698	0.0126247
0.57	0.00394882	0.00678334	0.00339859	0.0143859	0.0211652	0.00550006	0.00810696	0.0108578	0.00909847	0.0178849
0.59	0.00394882	0.00211979	0.00283216	0.020271	0.0189605	0.0105001	0.011225	0.0126674	0.00563239	0.018937
0.61	0.00197441	0.00339167	0.00509788	0.013078	0.0119054	0.00900009	0.00873057	0.0108578	0.00563239	0.00420822
0.63	0	0.00211979	0.00339859	0.00915463	0.00749602	0.00850009	0.00311806	0.0117626	0.00346608	0.0094685
0.65	0	0.00169584	0.00113286	0.0104624	0.00837791	0.00750008	0.00249445	0.00542888	0.00303282	0.00736439
0.67	0	0.00466355	0.00509788	0.00588512	0.00661414	0.00450005	0.0049889	0.00452407	0.00129978	0.00841645
0.69	0	0.00254375	0.00169929	0.00719293	0.00573225	0.00500005	0.00311806	0.00542888	0.00259956	0.00315617
0.71	0	0.00169584	0.00283216	0.00523122	0.00661414	0.00450005	0.00436529	0.00814332	0.00173304	0.00526028
0.73	0	0.000423959	0.00113286	0.00980854	0.00529131	0.00400004	0.000623612	0.00542888	0.00129978	0.00210411
0.75	0	0.000423959	0.00339859	0.00719293	0.00705508	0.00250003	0.00311806	0.00361925	0.0021663	0.00420822
0.77	0.00197441	0.000423959	0.00113286	0.00980854	0.00396848	0.00550006	0.00124722	0.00361925	0.0021663	0.00210411
0.79	0	0.00127188	0.00113286	0.00588512	0.00617319	0.00450005	0.00249445	0.000904814	0.00173304	0.00736439
0.81	0	0	0.00169929	0.00261561	0.00352754	0.00150002	0.00124722	0.00180963	0.00173304	0.00420822
0.83	0	0	0.00169929	0.00261561	0.00970073	0.00350004	0.00124722	0	0.00173304	0.00315617
0.85	0	0.000423959	0.000566431	0.00261561	0.00529131	0.000500005	0.000623612	0.00180963	0.000433261	0.00315617
0.87	0	0.00169584	0.00169929	0.00588512	0.0030866	0.00100001	0	0.00271444	0.000433261	0.00315617
0.89	0	0.000423959	0.00283216	0.00196171	0.000881885	0.00150002	0.000623612	0.000904814	0.000433261	0.00105206
0.91	0	0	0.00113286	0.00196171	0.00396848	0.00100001	0.00124722	0	0.00129978	0
0.93	0	0.000847918	0.000566431	0.00326951	0.00220471	0.000500005	0	0.00271444	0.000433261	0.00105206
0.95	0	0	0.00226572	0.00196171	0.00264565	0	0.00187084	0	0.000866521	0.00526028
0.97	0	0	0.00169929	0.00196171	0.00132283	0.000500005	0	0.00180963	0	0
0.99	0	0	0.00113286	0.0013078	0.00264565	0	0.00187084	0.000904814	0	0
1.01	0	0	0.00113286	0.00196171	0.0030866	0.00100001	0.00124722	0	0	0.00210411
1.03	0	0	0.00113286	0.000653902	0.0030866	0.00100001	0	0.00180963	0.00173304	0
1.05	0	0	0.000566431	0	0.00264565	0.000500005	0.00124722	0	0	0
1.07	0	0	0.00113286	0	0.00132283	0.00100001	0.000623612	0	0	0.00210411
1.09	0	0	0.000566431	0	0.00264565	0.000500005	0.000623612	0.000904814	0	0.00105206

## Sheet: Extended Data Figure 8
Extended Data Figure 8
GC			Nick (5'-P)			1nt Gap (5'-P)			2nt Gap (5'-P)			Nick (5'-OH)			1nt Gap (5'-OH)			2nt Gap (5'-OH)			1nt Gap (5'-OH)+Cy3-PFV-ddA
ton	toff		ton	toff		ton	toff		ton	toff		ton	toff		ton	toff		ton	toff		ton	toff
0.3	63.6		0.4	21.8		1	50.3		1.2	0.8		0.8	1.1		0.5	0.9		0.2	11.1		0.5	1.5
0.4	119.1		2.7	36.1		0.4	2.9		0.6	5.6		1.2	1.8		0.3	1.1		0.2	1.5		0.6	3.9
0.5	1.6		0.5	12.6		0.3	1.8		0.4	5.2		4	28.9		0.3	76.2		0.6	1.2		0.6	1.5
0.3	0.7		0.6	27.1		0.3	37.3		0.4	10.9		0.6	3.9		2.6	25		0.3	4.7		0.7	1.9
0.3	31.2		0.5	42.9		0.3	1.1		0.3	50.2		0.4	14.5		0.4	14.1		0.4	16.4		1.8	13.6
4.1	1.8		0.5	12.5		0.3	12.1		0.4	64.6		0.6	34.3		0.4	19.6		0.4	7.9		0.3	1.4
0.5	5.2		0.8	20.9		0.3	6.6		0.3	10.1		0.5	5.4		3.4	55		0.3	2.7		0.6	18.2
0.9	31.4		3.5	22.3		1.1	33.8		0.9	32.2		1.5	0.6		1.5	14.9		0.3	30.3		1.6	2.5
0.4	36.6		0.3	24		0.2	6.2		3	31.5		0.3	15		2	40		0.4	29.6		0.2	13
0.5	15.4		0.9	20.4		0.5	25.8		0.4	2.4		2.5	88.8		0.6	4.5		0.3	108.7		1	3
0.4	96.4		2.4	13.3		0.5	3.7		0.3	13.3		1.2	63.4		0.5	1.5		0.2	95		0.7	14.8
0.3	65.3		0.7	4.7		0.8	19.6		0.3	6		0.9	11.5		0.5	10.7		0.2	10		0.4	7.4
0.6	65.3		0.7	3.1		0.8	15.8		0.9	2.6		0.4	39.4		0.4	47.4		0.3	39.9		0.7	2.9
0.6	19		0.3	6.4		0.9	15.9		0.4	34.4		2.2	19.4		0.3	1.7		0.3	87.2		1.4	0.6
0.6	8.7		0.6	16.4		0.4	15.9		0.3	2.8		0.6	4.6		1.1	12.2		0.7	95.8		0.9	6.9
0.4	60.1		0.4	4.2		0.9	1.2		0.7	7.6		0.3	19		0.4	66.4		0.4	18.7		0.4	3.6
0.3	2.4		0.3	27.2		2.8	39.9		0.3	4		1	15.8		1.6	27.6		0.4	66.4		0.3	13.1
0.4	4.1		1.6	7.6		0.4	5.1		0.4	5.7		0.5	13.8		0.4	24.3		0.3	71.2		1.6	2.2
0.4	22.7		0.8	23.1		0.5	0.6		0.3	26.7		0.2	24.6		0.5	23.8		0.7	18.1		0.8	5
0.5	2.6		3.1	12.4		1	30		0.6	58.8		2.9	27.5		0.3	31.4		0.4	113.1		1.6	2.5
0.3	11.7		1.1	20.7		0.9	17.6		0.7	1.3		2.3	11.8		0.5	21.6		0.3	35.5		0.4	6.3
2.6	25.6		1.6	5.2		0.3	4.7		0.3	19.3		0.6	1		0.3	7.8		5.6	50		0.3	2
0.3	85.1		1.4	4.6		0.4	7.6		0.3	42.2		0.6	50.1		0.4	20.3		0.4	22.6		0.8	2.1
0.3			0.3	12.4		0.8	40		0.5	10.6		2.5	27.1		0.5	3.7		0.7	30.8		1.6	5.7
0.3			0.4	59.5		0.6	4.2		0.3	13		1	1		0.3	84.5		0.6	2.3		0.6	12.1
0.7			0.4	97.1		1.9	0.6		0.4	20.4		1.1	28.7		0.4	10.1		0.5	16.9		1	3.3
0.4			0.3	9.9		1.1	20.7		0.4	0.4		0.5	37.7		1.3	20.4		0.7	7.8		0.7	15.7
0.3			0.6	17		0.7	0.6		0.3	2.3		1.1	21.4		0.6	3		0.4	2		0.8	24.8
0.4			0.4	0.8		0.9	9.9		0.6	14.3		0.3	59.7		0.4	10.1		0.9	13.9		2.7	15.9
0.6			0.3	8.7		0.4	7.8		0.4	1.8		0.5	81.3		0.5	8.7		0.3	1.6		0.5	4.9
0.8			0.4	25.8		0.6	4.1		5.9	15.6		0.3	14.7		1.4	10.7		0.8	21.1		0.7	14.2
0.3			0.3	2.1		0.4	8.7		0.9	1.7		0.4	12.6		0.8	31.6		0.4	7.3		0.4	9.8
0.3			0.6	14		0.5	24.4		0.2	26.2		0.7	11		0.3	30.3		0.4	2.1		0.7	8.1
0.4			0.2	6.2		0.3	27.9		0.3	35.8		0.3	2.4		1.1	27.5		0.3	2.3		0.7	1.5
0.3			0.4	19.5		0.3	4.7		0.3	10.4		0.2	18.1		0.4	3.2		0.3	15.6		0.3	7.7
1.3			0.4	29		0.4	27.5		0.5	20.8		0.4	27.9		1.1	100.6		0.3	13.4		0.6	16.2
0.3			0.7	11.2		0.4	8.5		1	0.4		1.1	14.9		0.3	13		0.3	21.4		0.8	6.9
0.4			0.6	7.3		0.2	66.7		0.4	29.1		4	21.6		2	3.4		0.5	6.5		0.5	42.4
0.3			1	2.9		0.4	4.3		0.7	27.1		0.5	18.7		0.4	11.5		0.3	57.7		0.6	6.5
0.3			0.6	13.2		0.3	7.6		0.3	25.3		0.9	8.6		0.5	55.1		0.4	42.6		0.4	3.4
0.4			0.5	0.6		0.3	37.9		0.4	20.6		0.3	31.6		0.7	5.3		0.4	37.8		0.3	3.6
0.3			0.4	18.9		2.2	0.7		0.3	1.8		0.3	5.2		0.4	21.8		0.2	69.8		0.7	6.5
0.3			0.3	28.4		0.3	39		0.9	22.3		0.3	3		0.4	23.4		0.2	33.3		0.5	1.4
0.4			0.6	13.9		0.4	40.5		1.2	15.2		0.3	24		0.3	32.5		0.5	1.4		0.8	4.5
0.3			0.5	53.2		0.7	48.1		0.4	33.5		0.3	18.2		0.3	19.2		0.6	17.6		0.4	1.3
0.3			0.4	6.9		0.9	5.8		0.4	10.8		0.4	11.9		0.3	14.7		0.4	7.7		0.4	2.1
			0.8	42.2		0.8	7.4		0.4	14.8		0.6	24.4		0.8	66.6		0.8	2		1.8	1.3
			1.6	2.1		0.4	14.8		0.3	2.3		0.7	11.3		0.3	30.3		0.5	3.4		0.8	5.3
			0.7	0.2		0.3	6.6		0.3	50.2		2.4	8.3		0.4	10.9		0.4	8.3		0.4	1.4
			0.7	34.9		0.5	11.7		0.4	33.3		0.4	21.3		0.3	11.7		0.3	23.8		1	2.4
			0.9	16		0.6	16.4		0.3	94.9		1.4	8.1		1	17.8		0.8	18.6		1.1	8.9
			1.5	18.9		0.3	4		2.3	1.3		15.1	26		0.7	25.1		0.3	42		0.8	2.8
			0.4	1.9		1.1	21.1		0.6	1.1		1.3	8.3		0.4	22.7		0.3	24.7		12.4	0.5
			0.5	40.2		0.5	2.5		0.5	27.3		0.8	27.2		0.3	24.4		0.6	1.6		0.7	8.6
			0.5	5.4		0.5	20		0.5	6.5		1.1	18.9		0.7	1.2		0.3	37.1		1	2.4
			0.8	8.1		0.3	31.8		0.4	16.3		0.5	4.5		0.4	56.2		0.3	66.9		0.4	0.5
			1	5.5		0.6	35.8		0.4	59.7		0.3	1.1		0.3	2.4		0.5	114		1.6	6.5
			0.4	5.8		0.5	31.9		0.3	34.5		0.9	7.6		0.4	9.5		0.5	59.4		0.5	0.2
			0.3	5.2		1	19		0.3	6.8		1.3	30.2		0.3	2		0.3	15.6		1.5	7.5
			0.3	8.5		1	12.6		0.3	35.1		0.9	22.3		3.7	92.6		0.7	2.5		0.7	3.4
			0.4	9.4		0.6	10.3		0.3	20.9		0.4	23.5		1	18.4		0.3	1		0.7	5.2
			0.5	5.5		0.4	2.6		4.9	0.5		1.4	9		0.8	10.5		0.3	43.6		0.9	5.2
			0.6	1.1		0.2	1.5		0.4	5.5		0.3	5		2.3	2.7		0.3	46.4		0.5	2.5
			0.5	6.3		1.4	10.8		0.3	37.4		0.5	13.4		4.5	14.5		0.8	40.8		0.5	3.8
			0.7	3.9		0.5	22.2		0.3	23.1		0.4	102.3		0.3	47.3		0.5	15.7		0.4	6.5
			1.4	6.7		0.4	9.6		0.5	17.3		0.7	3.4		1.6	2.7		0.4	76.5		0.3	3.7
			0.7	7.8		0.5	1.6		0.3	5.2		0.1	1		0.4	20.6		0.3	62.6		1.2	2.4
			0.9	15.6		0.7	23.9		0.3	0.7		0.7	49.6		0.5	31.4		0.3	52.4		0.5	3.4
			0.9	28.4		0.9	3.2		0.6	14.8		0.4	44.9		0.4	22.4		0.2	35.8		0.9	4.1
			0.4	0.2		0.5	56.6		0.5	15.6		1.4	65.9		0.3	50.3		5.5	19.6		0.9	7
			0.4	36.8		0.8	13.9		0.5	23.9		1.3	72.9		0.4	5.8		0.4	49.9		0.3	1.2
			0.3	5.6		0.7	57.5		0.8	5.6		0.7	14.9		0.4	6.1		0.4	10.8		0.3	10.4
			0.3	23.4		0.5	4.9		1.2	42		1.6	116.2		0.2	1.1		0.5	9.2		0.3	26.7
			0.3	7		0.1	5.8		0.4	29.9		1	6.1		0.3	9.9		0.4	0.7		1.4	6.8
			1.5	1		0.9	19.6		0.2	1.4		0.6	11.6		0.5	98.6		0.3	9.4		0.8	0.8
			1	0.9		0.6	3.7		0.4	25.5		0.9	2.4		0.4	98.4		1.6	37.4		0.3	3.8
			0.5	2		0.7	5.1		0.3	41		0.3	21.2		2	19.2		0.3	23.8		0.4	11
			0.5	13.2		0.5	36.3		3.4	26.7		1.2	3.6		0.3	6.8		0.4	8.9		0.4	5.9
			1.7	0.3		1.3	0.6		0.3	7		0.4	38.3		1.3	6.4		0.4	12.6		0.3	14.7
			0.3	10.7		0.4	12.9		0.4	19.8		0.4	3.3		1.2	23.6		0.3	32.6		0.3	7.7
			1.8	4.4		0.5	5.1		0.3	21.7		0.9	7.9		0.3	18.8		0.6	16.4		0.4	35.3
			0.4	5.5		1.3	1		0.3	16.5		1.7	0.9		0.2	18.9		0.4	70.7		0.5	11.7
			1.6	26.2		0.3	4.1		0.4	30.9		0.4	5.2		0.5	19		0.3	61.8		0.4	3
			0.4	49		0.6	0.3		0.4	25.5		0.6	16.7		0.3	0.9		0.3	6.9		0.3	4.4
			0.9	2.5		1.1	21.2		0.3	3.1		0.4	3.4		0.8	85		0.2	7.5		0.6	3.5
			0.3	8.8		1	15		0.4	3.4		1.6	3.5		0.6	4.7		0.5	6.5		0.5	8.7
			1.1	4.7		0.6	4.4		0.3	7.3		2.6	10.1		1.4	29.8		0.3	47.9		0.4	8
			0.6	85.3		0.3	12.3		0.3	54.4		0.4	5.3		1	4.6		0.4	3.3		0.7	6.4
			0.5	30.6		1	1.2		0.3	27.6		0.3	10.8		0.8	4.2		0.4	20.9		0.8	15.2
			0.5	23.3		0.6	21.9		0.3	17.6		0.5	3.3		0.2	5.9		0.3	8.5		0.6	20.1
			0.7	22.9		0.5	5.8		0.3	11.7		0.9	1.5		0.3	25.9		0.3	8.8		0.5	9.4
			1.4	17		0.5	46.2		0.4	69.9		1.3	79.3		1.3	23.4		0.5	23.8		0.8	1.4
			1.1	8.3		0.9	40		0.3	26.6		0.3	98.9		1	5.9		0.2	7.9		4.5	1.1
			0.5	3.2		0.6	11.8		0.5	36.8		0.6	0.7		0.3	3.2		0.4	29		1.2	6
			2.1	33.5		0.7	29.4		0.4	74		2.1	5.9		0.4	26.2		0.3	22.3		1.5	2.7
			0.3	3.7		0.3	9.5		0.3	48.8		1.2	5.1		0.4	0.8		0.2	31.6		1	5.5
			0.9	20.4		0.4	19.6		0.5	31.3		3.5	3.1		1.1	60.8		0.3	55.2		0.9	9.8
			1.4	20.5		0.3	1.3		0.6	111.5		0.7	2.5		0.4	3.4		0.3	15.9		0.4	7.7
			0.3	31.9		1.1	7.8		0.3	0.7		0.4	3.2		0.5	46.8		0.7	69.9		0.8	3.8
			0.5	13.8		0.7	29.9		0.3	32.4		0.4	2.1		1.1	15.7		0.3	8.7		1	12.6
			0.3	69.9		1.1	26.6		0.3	51.9		0.2	5.8		0.6	32.8		0.6	6.2		2.7	21.3
			0.7	9.7		1.3	21.6		0.3	7		1.1	3.8		0.2	18.8		0.3	45.3		0.8	8.7
			0.3	20.1		0.3	53.7		0.3	14.6		1.5	35.5		0.3	16.4		0.3	7.6		0.7	12.6
			0.3	16.1		0.3	10.7		0.5	6.6		1.4	10.2		0.3	17.9		0.3	30.2		0.7	4.7
			0.5	44		0.9	0.3		0.3	2		0.6	6.4		0.4	2.3		0.4	19.2		2	4.7
			0.4	2.5		0.3	52.1		0.5	13.7		0.4	34.7		0.5	25.8		0.2	7.8		0.4	31.5
			0.6	14.5		0.7	4.6		0.3	2.9		1.4	1.4		0.4	15.1		0.3	24.8		0.9	8.5
			0.6	18.4		0.6	12.5		0.3	6.8		1.4	10.5		0.3	7.5		0.4	12.8		2.5	3.7
			2.5	27.5		0.4	40.4		0.4	33.4		0.6	37		1.2	47		0.3	25.7		0.4	28.3
			1.5	6		0.9	22.7		0.3	3.4		1.1	71.2		0.4	17.6		0.3	93.2		0.8	17.7
			0.4	20.1		0.3	25.3		0.2	9.4		0.7	0.6		0.5	3.8		0.3	0.3		1.1	24.6
			0.4	18.8		0.3	2.4		0.2	6.9		0.4	10.5		0.8	40.7		0.4	13.4		0.9	1.9
			0.3	8		0.9	32.8		1.1	31.7		0.8	77.8		0.5	12.7		0.3	17.9		0.3	18.1
			1	20.8		0.3	9.7		0.3	22.1		2	101.3		0.5	5.1		0.5	4.2		0.4	23.5
			0.4	8.5		0.5	1.1		0.2	51		1.4	32.4		0.5	3.8		0.3	15.1		0.6	2.2
			0.5	0.9		0.4	23.4		1.1	35.7		1	76.9		0.5	30.7		0.3	86.4		0.3	5.1
			2.1	59.7		0.3	6.9		0.3	36.2		0.5	45.2		0.4	0.3		0.4	2.6		0.4	2.6
			0.4	8		1	4.2		0.3	40.1		0.5	42.5		0.4	19.8		0.2	16.9		1.1	10
			0.3	12.4		0.3	7.9		0.4	32.8		0.3	43.7		0.3	4.3		0.3	67.3		1.8	0.9
			1	1.4		0.3	7		0.3	26.9		0.4	43.5		0.3	3.2		0.3	24.3		0.5	13.7
			0.5	27.2		0.2	38.1		0.4	82.6		0.4	0.7		0.8	13.6		0.2	110.2		1.1	2
			0.8	11.9		1.7	29.8		0.4	4.6		2.7	3.4		0.8	11.9		0.4	2.1		0.7	3.1
			2.1	0.7		0.3	2.6		0.3	8.4		1.5	46.2		0.4	15.8		0.4	64.1		2	3.1
			0.6	8.3		0.9	5.4		0.3	0.7		0.4	10.5		0.7	3		0.3	1		0.7	30.2
			0.3	17.3		0.4	5.2		0.3	5.3		0.7	10.8		0.8	25.9		0.4	41.2		0.8	12.9
			0.8	8.1		0.3	100.4		0.4	58.3		0.8	4.2		0.5	24.7		0.2	14.7		1.2	23.6
			1	37.4		0.2	29		0.4	22.9		0.4	47.6		0.5	21.1		0.4	17.9		0.3	1.9
			0.7	5.5		0.3	14.3		0.3	19.7		0.3	12.1		0.4	32.7		0.2	3.2		2	6.1
			0.5	2		1.1	9.1		1.5	6.7		0.7	39.8		0.8	2.5		0.3	7.8		1.4	4.2
			0.3	3.6		0.4	53.6		0.3	3.4		0.3	0.7		1.2	8		0.2	27.9		0.4	8.4
			0.5	4.4		0.6	46.3		0.9	49.6		1.4	2.9		0.6	1.2		0.7	6.4		0.3	20.3
			0.5	3		0.3	16.5		0.5	24.2		0.6	12.6		0.3	0.8		0.3	10.6		1.3	2.6
			0.7	1		0.7	19.6		0.3	8.6		0.3	40.5		0.4	24.9		0.3	11.1		2.2	12.7
			0.6	85.2		0.3	5.2		1	9.6		0.9	2.7		0.3	3.6		0.3	59.5		1.3	3.7
			0.4	13.9		1.2	41.9		0.4	26.2		0.6	0.8		0.2	101.1		0.6	11.6		0.7	2.8
			0.4	0.6		0.4	3.5		0.3	106		0.4	44.3		0.4	40.1		0.3	5.2		1.4	3.4
			0.6	15.1		0.4	36.1		0.3	25.3		0.9	45.5		1.8	30.1		0.3	1.6		0.4	4.2
			0.3	0.5		1.6	27		1.2	7.4		1.9	16.1		0.4	23.9		0.3	17.4		0.4	4.5
			0.6	84.4		0.5	9.1		0.3	28.5		0.5	33.2		1	9.5		0.3	13.2		1.5	4.9
			1	9.4		1	30.3		0.7	36.3		0.7	0.6		0.6	5.6		0.3	14.5		0.3	12.1
			0.7	5.3		0.3	35.7		0.5	53.9		0.8	1.1		0.6	6.2		0.3	18.7		1.1	2.9
			0.3	18.3		0.4	4.3		0.4	46.3		0.4	6.3		0.3	10.2		0.6	29.9		0.8	28.8
			6.3	2.9		0.7	27.4		0.2	7.4		0.6	100.8		0.7	0.7		0.2	15.2		0.4	2.4
			0.4	10.5		0.3	28.2		0.3	0.9		2.2	2.1		0.4	7.1		0.3	6.4		0.6	12.2
			0.5	9.8		1.3	3.9		0.4	0.6		0.4	19.1		1.2	19.2		0.4	19.6		0.2	0.9
			1	3.8		1.8	7.7		0.3	7.2		0.7	61.2		0.4	15.3		0.3	20.2		2.2	10.2
			0.3	1.5		0.3	55.5		0.4	16.4		0.5	2.5		0.5	8		0.3	97.3		0.4	0.9
			0.5	37.8		0.3	10.1		0.3	16.3		2.6	18.9		0.2	13.5		0.5	0.9		0.6	3.8
			0.4	1		0.4	42.4		0.3	36		0.5	3.3		0.5	10.7		0.4	14.1		1.4	15.1
			0.4	8		1.3	2.3		0.7	11		0.6	2.2		0.9	10.1		0.4	89.8		0.4	17.3
			1.1	21.2		0.4	4.5		0.3	13.9		0.3	57.2		0.5	18		0.3	14.6		0.3	8.8
			0.7	3.4		0.6	42.1		0.3	0.8		0.3	4.4		0.5	1.4		0.4	34.2		0.4	1.6
			1	6.7		2	14.5		0.7	12.3		0.5	7.7		0.6	0.3		0.3	6.3		2.5	12.8
			0.5	14.8		0.3	28.1		0.3	4.9		0.4	54.4		2.6	57.1		0.8	10.7		0.7	0.9
			0.3	19.1		0.8	2.7		0.4	13.7		1	73.8		0.4	12.4		0.4	9.5		1.2	3
			0.3	14.5		12.7	0.6		0.2	81.8		0.7	9.3		0.5	55		0.4	1.9		0.4	13.8
			0.4	2.9		0.3	4.7		0.3	57.7		0.4	37.9		1	3.1		0.4	13.8		0.4	9.4
			0.4	4		1.3	12.6		0.5	0.7		0.7	23.2		1.1	5.2		0.3	76.9		0.5	2.3
			0.4	4.9		0.5	10.6		0.3	1.3		1.5	28.3		1.3	26		0.3	24.1		0.4	1.5
			1.4	31.6		0.8	17.8		0.2	13		0.5	46.6		0.3	8.9		4.3	3.6		0.6	0.4
			0.3	27.6		0.4	56.5		0.6	4.5		0.3	4		1.1	45.7		0.3	40.1		0.5	3.9
			0.8	35.5		1.3	11.2		0.3	7.7		0.3	44.9		0.4	10.4		0.3	2.8		1.9	14.3
			0.3	140.6		0.3	11.3		0.3	7.6		0.4	3.2		1.2	33.3		0.3	6		0.3	18.6
			0.4	10.1		0.2	17		0.4	7.9		0.4	24.4		0.3	7.2		0.8	12.2		0.8	2.4
			0.6	1.8		0.3	17.8		0.6	9.9		0.3	51		0.3	7.3		0.6	14.9		0.7	13
			0.4	13.3		0.4	48.2		0.4	3		0.3	65.1		1.8	1.9		0.8	38.5		0.7	64.8
			0.3	2.8		0.4	40.2		0.2	3.2		0.3	6.2		0.2	24.8		0.6	18.9		0.3	2.6
			0.4	24.8		0.6	31		0.9	49.7		1	25.9		0.7	4.9		0.4	0.4		0.4	8.4
			1.6	16.9		0.5	10.6		1.5	10.3		0.6	12.2		0.6	16.6		0.3	8.3		13.1	14.9
			0.3	10.4		0.3	35.6		0.3	1.6		0.4	20.9		0.3	0.2		0.4	9.2		0.5	5.6
			1.9	10.5		1.6	22.9		0.6	1.1		0.4	48.7		0.6	35.5		0.3	8.2		0.8	10.5
			0.4	5.5		4.9	25.6		0.7	6.6		0.8	12.1		0.3	3.8		0.3	7.5		0.6	2.8
			1.3	4.1		0.6	32.3		0.4	9.6		0.3	3.2		0.4	1.4		0.3	9.1		1.8	33.6
			1.4	32.9		0.2	16.1		1	1.2		0.6	15.1		0.8	62.4		0.2	2.4		1.1	10.4
			0.8	18.2		0.6	5.7		0.5	119.9		0.3	49.6		0.3	3.4		0.4	0.7		1.3	8.2
			0.6	24.2		0.4	1.2		0.3	6.9		0.3	42.3		0.3	2.7		0.3	0.8		0.5	1.3
			0.1	30.9		1	3.8		0.4	32.9		0.4	39.2		0.4	7.9		0.5	75.1		1.9	9.5
			2.2	31.1		0.3	10.6		0.3	25		0.4	23.7		0.4	7.3		0.4	7.9		0.4	17.5
			0.3	2.5		0.4	20.3		0.4	59		0.9	68.4		0.3	5.4		0.3	12.4		1.3	4.3
			0.5	17.1		0.3	0.6		0.2	1		0.3	24.7		0.7	87.5		0.3	16		0.8	2.6
			0.7	10.1		0.6	21.8		0.4	70.2		0.4	20.4		0.6	11.1		0.4	17.4		1.9	1.9
			0.3	1.7		0.3	35.4		0.8	13.4		0.3	46.2		0.1	50.5		0.5	15.7		1.6	2.3
			0.7	66.9		0.4	5.7		0.4	27.4		1.2	96.7		0.3	8.6		0.3	83		1.6	1.3
			0.3	17.6		0.3	1.5		0.8	21		1.3	46.9		0.4	1.2		0.3	5.7		0.3	20.6
			0.6	9.1		0.4	6.7		0.3	10.9		0.4	2.7		0.3	7.2		0.4	126.2		0.5	0.4
			1.1	1.2		0.5	7.9		2.1	8.5		0.4	51.3		0.2	19.6		0.4	0.4		0.5	1.7
			0.2	7.6		0.8	40.8		0.9	28.9		0.4	1		0.4	10.7		0.4	1.2		0.4	5.5
			0.3	18.4		0.3	2.5		0.5	2.3		3.3	4.1		0.8	43		0.6	64.1		0.4	6.5
			0.3	37.8		0.3	3.6		0.6	21		0.5	21.2		0.5	12.5		0.4	50.5		0.4	3.6
			0.3	12.5		0.6	4.2		0.3	26.9		1	52.4		0.3	10.1		0.5	6.3		2	9.5
			0.7	3.8		0.3	20.9		0.2	19.5		0.4	45.2		0.2	8.8		0.3	91.8		0.3	12
			1	2.5		0.4	0.5		0.3	36.5		0.6	26		1.6	5.4		0.8	2		0.5	2.9
			0.6	8.1		1.2	63		0.6	32.5		0.3	23.5		0.6	7.6		1.3	7.4		0.5	10.7
			0.3	6.2		0.3	2.8		0.2	19.4		0.4	24.1		0.4	18.4		0.4	16.3		0.5	32.1
			0.5	1.1		0.5	2.1		4.2	2.6		0.4	28.9		0.6	31		0.4	0.9		0.4	1.4
			0.4	38.1		0.3	6.2		0.8	16.5		1.3	16.5		1.9	1.6		0.4	4.5		0.9	0.2
			0.6	34.8		0.8	8.3		0.4	18.5		0.8	24.1		0.6	11.3		0.3	3.6		0.9	16.2
			0.3	4.8		0.9	0.6		0.3	10.2		2.8	18.3		1.1	6.2		0.3	17.3		0.7	14.1
			0.2	4		0.4	7.9		0.5	19		5.1	1.8		1.3	2.9		0.7	58		0.5	8.5
			0.4	3.1		0.3	9.2		0.3	19.7		0.5	7.7		0.8	6		0.3	7.2		0.6	2.3
			0.6	9.3		0.7	4.1		0.3	34		0.5	75.3		0.3	27.1		0.3	0.7		0.4	5.8
			1.8	34.6		0.7	3.8		0.3	9.7		2.1	105.2		0.6	9.5		0.3	16.3		1.8	18.3
			0.7	0.3		1.4	0.5		0.4	49		1.3	4.3		1.4	1.7		0.8	11.1		0.6	1.5
			1.3	23.8		0.6	11.6		0.3	50.5		2.3	13.9		0.3	0.4		0.4	46		0.6	8.7
			0.9	62.5		0.9	22.2		0.3	2		1.1	13.4		0.3	49.7		0.3	0.4		0.4	41
			0.3	3.3		1.5	0.8		0.3	11.7		0.3	1.4		0.7	15.7		0.3	39.8		0.3	4.9
			0.8	2.1		0.5	32.8		0.3	111.4		2.8	8.7		0.3	4.4		0.3	24		0.9	13
			0.7	29.1		0.8	6.2		0.6	2.9		0.3	1.7		0.3	16.1		0.4	22.5		11.7	11.2
			0.5	104.5		3.3	43		0.9	1.7		0.3	22.9		0.3	8.5		0.4	17.5		0.3	13.4
			0.6	52.1		0.7	6.5		0.6	1		0.4	3.2		4.1	62		1	0.6		0.4	8.2
			1.2	10.9		0.8	15.4		0.7	31.1		0.5	17.4		0.5	4.2		0.3	9.9		0.7	5.9
			1.6	16.7		0.8	5.2		0.3	19.8		0.7	0.8		0.6	14.3		0.3	3.6		0.9	38.9
			1.4	0.4		0.5	60.2		0.3	7.7		2.7	5		0.9	5.4		0.3	35.8		2.1	2.6
			2.6	2.1		0.6	11.3		1.2	43.9		0.3	17.6		0.1	29.4		0.3	92		0.4	3.5
			0.3	22.9		0.4	27.4		0.4	70.7		0.8	7		0.1	0.4		0.3	5.8		0.5	10.4
			0.5	26.2		0.6	31.2		0.3	11.3		1.9	10.3		0.4	1.3		0.5	17.1		0.3	0.4
			0.3	26.1		1.3	10.8		0.5	1.2		0.3	55.4		0.3	6.5		0.3	22		0.6	23
			0.6	0.5		1.1	9.3		0.3	17.7		0.3	70		0.4	15.2		0.5	6.4		4.1	13.1
			1.1	4.4		0.5	45.8		0.6	1		0.4	1.4		0.5	11.5		0.4	0.5		2.2	3.8
			1	22.1		0.7	2		0.4	28.8		1.1	52.8		0.3	27.7		0.4	15.8		0.9	4.7
			0.4	3.4		1.2	3.7		0.3	1.7		0.3	33.1		0.3	1.9		0.4	47.7		0.4	2.5
			0.2	8.2		1.7	10.6		0.6	20.5		0.5	65.1		0.4	2.1		0.4	38		0.5	1.5
			0.6	33.4		0.6	0.6		0.3	42.3		1.2	7.4		0.6	21.7		0.3	106.3		1.4	16.6
			0.5	31.6		0.3	5.9		0.2	23.9		0.5	8.2		2.8	3.1		0.4	73.4		3.4	1.2
			0.4	1.9		0.4	31.7		0.3	2.5		0.4	114.3		0.8	2.8		0.3	15.7		1.3	15.6
			0.5	16.3		0.9	16.7		0.3	24.3		1.2	22.4		0.3	8.5		0.8	82.8		0.8	10.7
			0.6	6.5		0.3	10.1		0.4	5.7		0.9	63.9		0.3	0.6		0.3	1.3		0.8	2
			0.3	33.2		0.7	29.5		0.4	44.6		0.4	9.3		0.5	5.6		0.4	18.9		0.6	7.6
			2.3	30.6		1.5	31		0.2	10.8		0.5	9.9		0.3	20.4		0.4	7.3		0.3	0.4
			0.7	63.4		0.5	0.5		0.4	2.4		0.4	21.5		0.3	10.3		0.3	7		0.3	8.5
			0.4	7.9		0.8	5.1		0.4	5.3		0.3	8.2		1.2	8.3		0.3	22		0.9	6.5
			1.9	1.7		0.6	7.7		0.1	22		0.3	27.8		0.4	25.1		0.5	19.7		0.4	4.1
			0.7	2.2		0.6	0.4		0.4	18.1		0.3	9.3		0.5	3.4		0.5	33.6		0.2	2
			1.7	14		0.4	27.2		0.3	31.7		0.3	16.2		0.1	2.5		0.3	12.7		1.5	0.3
			0.7	4.3		0.4	5.7		0.3	18.6		0.3	1.7		0.3	24.7		0.2	7.8		1.2	1.5
			0.7	12.4		0.7	4.8		0.5	35		2.5	13.9		0.5	42.5		0.7	13.7		0.3	1.3
			0.6	7.8		0.4	6.7		0.3	8.2		0.2	8		0.2	5.9		0.3	19.4		2.2	6
			0.7	0.6		0.9	3.8		0.3	12		2.6	1.7		1.1	4.1		0.3	98		0.9	7
			0.3	4.4		0.3	3.2		0.2	33.5		1.7	1.7		0.3	3.4		0.3	30.7		2.7	0.7
			1	29		0.8	10.6		0.3	13.8		0.5	3.3		0.8	12.6		0.3	2.7		0.3	23.8
			0.4	4.8		0.7	5.4		0.3	45.4		0.4	11		0.3	10		0.4	37		2.9	3.8
			0.3	5.3		0.5	16.1		0.3	16.6		0.8	54.9		0.7	8.8		0.5	1.3		0.3	1.2
			0.2	6.8		0.3	3.1		0.3	22.8		0.3	21.7		1.1	4.3		0.3	13.2		0.5	11.9
			0.2	26.4		1	3.6		0.4	19.2		1.9	12.7		0.6	6.5		0.2	14.8		2	2.7
			0.5	9.5		0.7	5.7		3	16.1		0.4	14		0.5	11.2		0.3	67.1		0.8	27
			0.7	109.4		0.4	16.4		0.8	6.3		0.3	11.1		0.3	39.8		0.7	28.8		0.4	0.7
			1	21.1		0.4	20.9		0.3	10.8		0.3	13.9		0.3	64.5		0.3	13.6		1.4	7.6
			0.4	29.8		0.3	1.9		0.2	40.1		0.3	5.7		2.2	5		0.6	11		1.3	27.8
			0.4	12.5		0.6	82.8		0.3	17.1		0.7	2.9		0.3	96.6		0.3	4.4		1.1	27.4
			0.7	7.9		0.3	35		1.5	1.7		0.5	0.7		0.5	6.9		0.4	24.1		0.5	8.4
			0.3	0.3		0.4	7.8		0.3	36.2		2	16.7		1.1	6		0.3	26.7		0.8	7.5
			0.4	63.4		0.5	29.4		0.4	10		0.6	0.8		0.9	6.9		0.4	9		2	0.9
			0.5	10.2		0.2	0.6		0.4	20.8		2.2	2.9		0.4	27.2		0.3	37.7		2.1	4
			0.4	7.1		0.8	0.3		0.4	8.4		0.3	3.2		0.7	13.4		0.4	15.1		1.5	10.7
			0.5	9.2		0.3	4.2		0.5	8.9		1.8	17.6		0.5	4.4		0.3	22.5		1.6	7.7
			0.7	16.1		0.7	17.1		0.3	8		0.8	63.6		0.5	1.8		0.3	7.7		1.2	1
			0.8	4.5		0.7	0.3		0.4	16.2		0.9	6.6		1.2	6.2		0.3	99.2		0.4	8.6
			0.7	6.9		0.4	4.9		0.6	12.6		0.3	0.4		0.4	7.8		0.7	3.7		0.4	0.6
			0.5	40.1		0.3	19.1		0.4	1		3.4	129		0.3	46.1		0.4	1.8		0.5	1.6
			0.3	20.3		0.4	42		0.3	17.3		0.7	90.9		0.6	21.3		0.2	3.6		0.4	8.1
			0.5	5.3		0.4	19.8		0.3	36.2		0.3	3.1		0.6	80.7		0.3	10		0.7	0.7
			0.3	2.5		1.2	21.1		0.3	25.1		1.3	6.8		0.5	26.9		0.4	11.7		0.9	1.6
			0.3	2.1		0.3	7.2		0.3	2.1		0.4	11.2		0.4	16.6		0.3	25.6		0.4	4.2
			0.3	11		0.3	10.8		0.3	1.4		0.5	19.3		0.3	9.6		0.4	11		0.5	0.2
			2	15		0.4	13.5		0.7	1.1		0.4	2.8		0.3	4.7		0.4	25.4		0.5	1.6
			0.4	0.6		1.5	48.6		0.5	31.5		1.2	0.9		0.4	2.1		3.5	1.7		1	2.6
			0.3	8.1		0.5	37.5		0.5	35.3		0.7	26.9		0.5	11.5		0.4	46.8		0.3	1
			0.4	32.9		0.5	1.3		0.3	5.3		0.3	1.8		0.3	34		0.8	17.1		0.6	0.8
			0.4	0.7		0.3	36.9		0.3	55.7		0.3	31		0.3	22.7		0.3	45.2		0.3	2.5
			0.5	8.5		0.7	5.2		0.3	25.8		0.4	2.2		0.4	3.6		0.3	29.6		0.4	3.9
			0.7	6.9		0.3	57.5		0.3	7.7		6.5	12.1		0.8	3.8		0.4	2.3		0.7	3.3
			1.1	15.1		1.1	43.5		0.4	23.4		3.3	92.5		0.3	4.1		0.3	13.3		0.9	5.1
			0.3	14.3		1.3	3.4		0.3	2.4		0.4	143.2		0.5	74.2		0.3	8		0.3	3.8
			0.7	61.3		0.5	5.2		0.3	0.7		1.2	80.5		0.8	14.7		0.1	11.1		3.4	0.5
			0.4	31.5		1.5	38.7		0.3	20.7		0.3	6.8		0.3	15.4		0.1	6.3		1.4	0.8
			0.3	11.5		5.3	14.6		0.4	41.9		0.5	10.2		0.5	2		0.4	41		0.4	1.4
			1.2	7.7		0.3	28.4		0.3	4.7		0.5	10.3		1	12.4		0.3	76.3		3.4	2.1
			0.6	24.9		1.1	94.1		0.4	6.8		1.6	23.4		1.2	5.8		0.4	42.7		0.6	2.3
			0.7	0.4		0.8	1.1		0.3	7.8		1.4	4.6		0.7	14.7		0.4	53		1	0.8
			0.4	9.1		0.6	4.8		0.3	55.3		0.8	6.9		0.4	1.5		0.3	26.6		0.6	4.4
			1.4	8.6		0.7	4.5		1.4	2.1		1.7	68.9		1.8	7.7		0.3	5.6		0.3	1.4
			0.8	37.7		0.2	24.3		0.4	13.1		0.5	46.8		0.3	41.2		0.4	1.8		1	3.1
			0.6	44.5		0.5	5.9		0.4	9.7		0.3	108.8		0.2	12.8		0.3	71.5		0.3	1.3
			0.4	26.6		0.3	23.7		0.3	8.5		0.4	30.9		1.6	6.6		0.3	75.3		0.5	0.9
			0.3	0.6		0.9	16.2		0.6	81.4		2	5		0.7	43.9		0.3	18.6		0.3	2.2
			0.6	30.6		0.4	17.3		0.3	4.3		1.9	4.2		0.4	5.7		1.2	82.2		2	2.3
			0.2	13.3		0.3	2.6		0.7	19.1		0.3	29.4		0.5	25.8		0.2	52.4		0.9	4.9
			0.4	4.5		0.4	17.3		0.3	9.1		1.2	78.6		0.4	51.4		0.3	79.4		1.6	1.4
			1.1	36.2		0.5	7.9		0.5	30.5		2.2	82.7		0.4	26.3		0.4	6.1		2	0.2
			0.7	2.2		0.9	25.3		0.4	34.4		0.4	24.2		2.7	28.2		0.2	23.7		0.5	4
			0.4	10.3		0.7	9.1		0.4	23.7		2.6	25		0.5	11.8		0.2	0.3		1.4	0.5
			0.6	9.1		1.1	48		0.3	13.1		0.5	30.4		1.4	6.4		0.6	59		1	3.2
			0.3	6.3		0.8	9.1		0.3	1.8		0.6	53.1		0.3	25.2		0.3	14.2		0.3	1.4
			2.2	8.1		25.7	4.6		0.7	16.6		2.2	33.1		1.2	20.9		0.4	16.9		0.6	0.2
			0.6	17.4		0.3	2.6		0.5	26.7		0.3	12.5		0.3	4.9		0.6	31.3		3.7	1.9
			0.6	1.9		0.3	7.1		0.6	52.4		2	19.1		0.4	7.1		0.3	7.4		1.5	2.1
			0.4	31.2		0.5	23.2		0.7	6		1.1	78.3		0.5	16.6		0.3	31.6		1.7	1.1
			0.5	18.2		0.3	8.6		0.2	45.5		0.3	30.1		0.6	1.6		0.5	0.8		1	1.4
			0.7	21.1		0.6	16.3		0.3	45.6		0.9	13.8		0.4	1.9		0.3	2.7		0.8	4.7
			1	13.1		0.3	55.4		0.3	29.7		0.3	45.8		0.3	21.1		0.3	2.9		0.7	0.9
			0.4	12.6		0.3	29.1		0.4	12.4		0.4	4.7		0.6	32.9		0.5	1.6		5.1	8.8
			0.3	7		0.9	1.5		0.3	20.4		0.4	34.2		0.6	0.3		0.4	1.3		1.7	4.9
			0.4	14.3		0.3	2.2		0.3	75.8		0.3	3.6		0.4	58.8		0.7	12.1		0.3	1.3
			0.3	16.3		2	48.1		0.3	18.7		0.3	9		0.8	6.4		0.3	25.6		0.3	7.3
			0.8	7.9		0.5	6.9		0.5	92.3		0.3	23.3		0.6	0.5		0.4	75.4		1.4	12.1
			0.9	2.3		1.1	2.1		0.2	36.2		0.5	78.5		0.6	0.8		4	8.4		0.4	10.7
			1.3	5.9		0.3	74.9		0.3	72.5		0.5	43.9		0.7	40.6		0.3	83.5		0.3	12.9
			0.7	9.1		0.6	14.7		0.3	2		0.5	10.8		0.6	8.9		0.3	45		0.3	1.2
			0.8	8.7		0.3	4.3		0.4	3.7		1.5	71.4		0.4	14.7		0.2	2.6		0.4	2.6
			0.6	33.3		0.5	10.7		0.3	1.3		1.2	51.1		0.3	22.3		0.4	4.1		0.6	15.5
			0.4	42.4		0.3	41.8		0.4	16.2		0.4	3.9		0.4	16.6		0.2	1.1		2.6	1.5
			0.6	2.7		0.9	80.6		0.4	57.3		0.8	9.1		0.3	10.9		0.8	70.4		0.3	10.9
			0.3	0.8		0.3	7		0.2	51.7		0.3	26.1		0.6	7.7		0.5	12.5		0.6	6.7
			0.3	3.6		0.3	0.4		0.4	16.6		0.3	1.2		2.5	7.6		0.3	48.9		0.3	2.5
			0.5	29.7		1.1	32.4		1	33.9		0.7	34.6		0.3	9.9		0.3	7.2		0.3	6.5
			0.6	15.7		1.5	41.3		0.3	20.9		1.3	1.6		0.8	1.9		0.5	6.3		0.4	15.9
			0.3	8.1		0.4	10		0.8	0.5		1	21.8		0.4	3.2		0.8	51.9		2.8	6
			0.6	1.1		0.6	22.3		0.3	8.5		0.8	27.8		0.7	30.7		0.3	19.4		0.5	2
			0.3	16.3		0.4	4.2		1.8	28.7		0.2	7.3		1.2	10.7		0.3	37.5		1.1	3.3
			0.6	7.6		0.4	6.1		0.3	3.7		0.6	4		0.9	58.6		0.4	4.8		1.2	3.4
			1.4	6.6		0.8	10.5		0.4	16.6		0.4	38		0.5	17.3		0.2	24.9		0.6	5.2
			0.5	4.7		0.3	3.5		0.3	99.4		0.7	0.8		1.7	8.1		0.5	44		0.5	1.1
			0.8	5.1		0.4	46.1		0.3	0.6		1	13.3		1	2.7		0.3	67.9		0.8	8.6
			0.6	6.5		2.2	1.4		0.3	43.3		0.5	16.2		0.8	125.3		0.3	19.2		0.4	2.1
			1.1	41.3		0.6	23.5		0.3	15.9		3.3	4.6		0.5	22.8		0.4	41.1		1.1	16.6
			0.6	7.4		1	6.4		0.3	4.4		0.3	15.7		0.2	9.4		0.3	27.7		0.4	0.4
			0.9	5.1		0.4	24.1		0.3	74.1		1.6	1.2		0.5	21.6		0.4	33.4		0.3	15.8
			0.8	3.6		1.1	63.9		0.3	8.7		0.4	20.8		0.8	25.2		0.3	23.6		0.4	3.7
			1.3	2.1		0.8	23.5		0.3	19.4		0.4	1.4		0.3	39.8		0.4	2.9		0.5	1
			0.5	6.8		0.4	22.6		0.9	9.4		0.5	10.4		0.8	21.8		0.3	41.3		0.9	6.7
			0.5	23.3		0.7	8.7		0.3	50.9		0.6	117.9		0.6	22.6		0.5	13.7		0.6	1.9
			1.1	8.1		1.3	9.9		0.3	13.7		0.5	16.3		0.4	1.9		1.5	15		0.9	5.5
			1.4	6.1		0.4	12.5		0.3	4.2		0.4	72		0.3	5.3		0.3	3.5		6	6.3
			0.4	1.7		0.8	13.6		0.3	28.2		0.2	20.7		0.4	34.5		0.3	9.6		0.5	11.6
			1.1	13.4		0.5	16		0.4	16		0.4	1		0.5	4.5		0.3	3.9		0.7	1.5
			0.5	20.2		0.5	4.4		0.3	18.7		0.4	27.4		2	15.5		0.5	41.6		0.7	10.4
			0.6	5.9		0.3	3.4		0.4	80.1		0.4	22		0.7	5.3		0.4	30.6		0.5	1.3
			0.3	48.1		0.3	1.5		0.6	14.7		0.4	33.5		0.5	1.7		0.3	6.6		0.5	6.9
			1.7	51.5		0.5	6.4		0.3	11.9		1.8	59.9		0.5	41.3		0.3	40.5		0.3	9.9
			0.4	24		0.4	3.9		0.3	19.6		0.4	5.6		0.6	5		0.6	26.1		0.7	16.5
			0.9	11.4		2.1	11.8		0.4	16.4		0.5	14.5		0.6	32.6		0.3	11.5		1.1	3.8
			1.1	17.2		0.8	11.1		0.3	21.4		0.2	11.5		8	7.5		0.4	12.4		0.3	61.5
			0.6	27		2.1	50.4		0.5	5.5		0.3	8.1		0.3	79.2		0.2	87.2		1.3	4.4
			0.3	47.5		0.4	7.2		0.3	38.4		0.3	3.2		0.3	0.8		0.5	9.8		0.4	1.1
			0.8	2.6		0.7	23.6		0.3	1		1.1	17.4		0.4	7.2		0.3	18		0.3	19.6
			1.4	6		1.2	1.3		0.3	3.9		0.5	23.6		0.9	11		0.2	21.5		0.8	2
			1.2	77.5		0.4	5		0.3	4.2		0.4	29.4		0.7	25.3		0.6	14.2		0.7	12.5
			0.4	43.6		0.3	25		0.3	35.2		0.1	10.4		0.4	2.8		0.4	19.7		1.3	18.1
			1.3	1.3		0.3	6.8		0.4	7.8		0.6	7.1		1.1	1.2		0.4	13.1		0.6	1.6
			1.3	8.9		0.5	47.1		0.3	4.3		0.7	21.8		0.4	1.5		0.5	18.5		0.6	3
			0.4	64.9		0.4	31		0.3	9.1		0.4	75.3		0.3	1.3		0.8	13.4		0.5	16.4
			0.4	58.4		0.6	9		0.2	56.8		0.8	51.3		0.3	13.1		0.5	33.1		1.1	28.1
			1.7	0.4		0.6	7		0.3	8.6		0.3	144.2		0.2	19.8		0.3	39.3		1.3	0.4
			0.3	12.9		0.5	6.6		0.3	4.6		0.6	0.8		0.4	1.7		0.3	39.3		0.7	2.3
			0.9	1		0.9	2.4		0.5	58		0.3	10		0.2	40.5		0.3	5.5		5.2	23.9
			0.3	1.5		0.9	19.4		0.3	23.5		0.4	41.4		0.8	47.1		0.4	17.7		0.4	2.5
			0.3	81		0.5	32.1		0.3	13.4		0.8	51.9		0.3	37.5		0.3	63.4		0.5	30.2
			0.4	3.9		0.4	41.6		0.6	25.4		0.8	66.6		1.3	40.9		0.4	10.9		0.9	1.2
			0.4	4.5		0.4	24.8		0.3	25.6		0.3	4.9		0.5	25		0.6	53.7		0.4	21.8
			0.9	0.6		0.7	1.2		0.4	1.4		0.4	82		0.5	2		0.3	1.9		1.3	1.2
			0.9	16.7		1.1	4.8		0.3	46.7		0.7	5.4		16.7	12.8		1	2		0.3	6.8
			0.8	33.6		0.7	3.1		1	77.1		0.3	56		0.3	8.6		0.4	56.2		1.2	0.7
			0.5	35.2		0.4	1.8		0.3	1.5		4.1	92.6		2.6	47.2		0.4	14.2		0.5	15.2
			0.4	18.1		0.4	23.5		0.4	3.4		0.4			0.5	10.1		0.6	12.8		1.2	2.6
			0.4	47.7		0.9	1.6		0.4	10.8		0.3			0.8	9.3		0.9	0.8		4.5	7.6
			0.3	5.9		0.4	5.6		0.3	12.8		0.5			0.6	14.2		0.5	0.3		1.2	0.9
			0.3	59.1		1.1	6.6		0.4	23.5		0.4			1	10.8		0.4	11.2		0.5	27.8
			0.3	5.9		0.3	12.2		0.3	9.4		0.4			1.2	27.8		0.4	6.7		0.8	2.6
			2.3	14.5		0.5	36.4		1.5	4.1		0.3			0.9	2.7		0.3	4.8		0.6	1.9
			0.8	36.2		0.9	5.8		0.3	1.8		0.3			0.4	1.3		0.4	7.6		0.4	12.3
			0.8	6		0.3	29.8		0.3	2		1.7			1.4	32.7		0.3	0.3		1.1	5.1
			0.5	5.1		0.4	3.8		0.3	26.3		0.6			0.2	24.4		0.4	16.2		5.1	5.9
			0.4	24.8		0.4	19.6		0.4	23		1.1			0.7	11.6		0.3	2		1.2	0.1
			1.1	50.1		0.9	9.5		0.2	13.2		3.4			0.7	6.3		0.4	2.8		7.8	2.3
			0.3	35.6		0.3	0.7		0.3	68.8		0.5			1.1	26.1		0.2	5.9		1.6	0.6
			0.4	9.5		0.6	14.9		0.3	14.5		0.3			0.2	2.7		1.1	19		0.7	2.2
			1.6	5.7		0.6	25.4		0.3	12.7		0.3			0.6	0.3		0.3	50.1		0.8	7.2
			0.3	0.8		0.3	15.4		0.4	30.5		0.5			0.3	17.9		0.8	53.7		1.4	1.9
			0.3	0.9		0.5	2.7		0.4	24.2		2.1			0.7	6.7		0.5	80.2		1.3	2.8
			0.3	21		0.6	0.9		0.3	0.6		2.5			0.7	1.2		0.5	90.3		0.8	11.9
			0.3	6.6		0.4	23.9		0.3	3.2		0.5			0.6	2.9		0.3	113.9		0.4	6.9
			1.2	32.7		0.9	2.3		3.8	0.4		0.4			0.3	0.5		1	0.5		0.3	5.8
			0.5	2.4		0.5	10.1		0.3	2.7		0.3			0.6	10.7		0.3	117.5		3.1	2.5
			0.7	25.8		0.6	12.7		0.5	2.7		0.8			0.5	10.5		0.4	10.2		4.6	1.9
			0.5	5.1		0.3	11.1		0.5	7.1		0.4			0.5	14.2		0.5	59.8		2.9	0.6
			0.7	5		0.2	32.6		0.7	14.4		0.2			0.1	2.2		0.3	18.7		1.1	2.9
			0.3	20.5		0.3	19.3		1.2	1.8		0.3			0.3	16.4		0.3	22.2		0.6	1.5
			2.5	2.8		0.4	10.4		0.6	4.9		0.7			0.3	0.4		0.3	10		0.9	1.1
			1.2	15.3		0.8	28.3		1.1	6.7		0.3			0.3	19.6		0.3	17.9		0.3	3.5
			0.3	39.8		0.3	23.8		0.3	2.4		1.9			0.7	2		0.3	2.5		0.4	14.2
			1.4	20.7		0.5	10.7		0.6	5.5		0.4			0.3	4.1		0.3	10.7		0.5	29.2
			0.9	2.2		1.3	9.4		0.7	11.1		1.5			0.4	7.3		0.4	47.1		1.1	15.6
			1.8	4.5		0.6	66.9		0.2	11.5		0.3			0.3	6.8		0.3	31.9		0.7	2.7
			1.5	3.8		0.6	23.7		0.4	37.3		2.8			0.9	11.7		0.3	60.6		0.9	3.7
			0.4	6.4		1.5	31.2		0.4	35.5		0.3			0.6	39.9		0.2	46.5		2.7	2.5
			0.7	22.9		0.7	21.7		0.8	54.4		0.9			0.2	36.2		0.3	15.9		0.8	1.6
			0.8	17.1		0.3	9.6		0.7	6.9		0.6			7.1	30.5		0.2	81.2		2.2	9.6
			0.5	16.8		0.9	10.7		0.3	2.5		1.4			0.7	17.8		0.5	73.3		1	6.3
			0.4	58.3		1.2	1.7		0.7	78.6		0.4			0.1	25.3		0.3	4.2		1.1	2.3
			1	19.8		0.6	54.1		0.3	32.5		6.5			0.7	17.7		0.4	3.8		17.5	8.7
			0.3	7.8		0.5	12.6		0.3	1.9		0.3			0.7	1.7		0.3	6.8		3.9	20.6
			0.4	42.2		0.4	11.2		0.3	37.6		0.3			0.2	59.1		0.4	54.6		0.4	0.4
			0.4	35.4		0.5	2.6		0.3	10.4		0.3			0.3	10.6		0.3	16.4		0.4	17.9
			0.6	6.5		2	6.5		0.7	30.8		1.5			0.3	9		0.5	1.8		0.4	15.9
			0.8	35.8		0.4	11		0.7	42.5		2.9			0.5	23.4		0.7	14.4		0.5	11.7
			0.5	22.4		0.3	10.2		0.3	23.4		0.7			9.5	45.8		0.5	97.1		0.4	5.2
			1.9	70.9		0.5	17.7		0.4	29.3		0.4			0.3	10.4		0.3	22.9		0.4	3.3
			0.4	18.8		1.2	31.7		0.6	45.3		0.6			0.4	12.4		0.4	122.5		0.5	27.8
			0.4	9.3		1.5	4.9		0.3	11.6		2.7			0.6	5.3		0.3	123.4		0.6	6.8
			0.4	6.6		0.3	6		0.4	10.7		0.5			0.5	12.3		0.6	3.8		0.8	6.9
			0.3	7.8		0.5	4.9		0.4	103.8		6.8			0.5	11.3		0.2	6.5		1.9	5.8
			1	19.6		0.7	13.8		1.3	28.8		1.4			0.4	1.6		0.3	31.3		0.7	21.2
			0.3	24		0.4	0.8		0.6	37.4		0.6			0.6	12		0.4	4.8		0.4	9.6
			0.9	11.3		0.7	16.9		0.4	25.7		0.8			0.3	3.7		0.5	69.6		0.9	3.4
			0.3	2.8		0.6	79.2		0.5	5.6		0.2			1	3.8		0.4	42.3		0.9	4.1
			0.5	70.1		0.1	34.5		0.3	135		0.4			0.3	27.3		0.6	64.9		0.3	0.3
			0.3	0.5		0.4	50.9		0.3	2.8		0.4			0.7	5.7		0.3	17.8		2.3	2.3
			0.4	16.5		0.2	40.5		0.4	10.5		0.6			0.3	10.5		0.4	8.6		0.6	19.4
			0.3	5.8		0.4	9.1		0.4	8.7		1.1			0.3	3.9		0.3	14.1		2.1	27.5
			0.3	17.1		1	16.5		0.3	0.4		0.8			0.5	26.6		0.3	1.8		1.4	1.7
			0.5	8.3		0.5	6.1		0.3	0.3		2.3			3.4	1.1		0.4	9.1		0.4	19
			0.6	8.6		0.3	38.1		0.3	4.3		0.8			0.3	18.1		0.3	2.2		2	26.5
			0.6	22.1		0.4	9.5		0.3	48.5		0.6			0.3	2.7		0.8	9		1	9.3
			0.4	4.4		0.3	20.3		0.3	16.4		0.3			0.2	3		0.2	11.4		3.6	6.2
			0.6	13.5		0.6	5.8		0.4	18.5		1.3			0.4	6		0.4	14.6		0.4	5.4
			1	2		0.8	34.6		0.7	0.1		0.3			0.8	12		0.3	28.9		1.1	8.3
			0.4	14.3		0.5	59.2		0.4	12.7		0.3			0.4	25.4		0.3	24		0.6	2
			0.2	18.2		0.3	15.7		0.4	4.1		1.9			0.4	5.9		1.8	74.9		1.4	4.2
			0.3	7.8		0.6	0.4		0.4	6.1		0.9			0.3	24.8		0.4	15.6		0.3	2.4
			0.8	14.8		0.5	17.7		0.3	39.5		2.5			0.8	10.5		0.3	33.6		0.4	17.9
			0.4	31.1		0.8	123.9		0.4	1.6		0.3			0.4	35.3		0.3	17.5		2.7	2
			0.2	14.7		0.9	10.6		0.4	9.5		1.2			0.4	20.3		0.4	62.3		2.2	7.7
			0.4	59.9		0.7	15		0.3	27.9		0.7			0.4	23.4		12.1	11.2		2.2	5.2
			1.2	5.4		0.8	12.9		0.3	31.8		0.3			0.5	7.8		0.3	46.7		0.6	0.9
			1	81.3		0.4	34		0.4	14.1		1.5			0.5	0.5		0.5	1.2		0.5	12.5
			0.3	17.7		0.7	5		0.3	2.6		0.4			0.3	0.8		0.2	38		0.8	6.1
			1.9	1		0.9	3.5		0.3	25.1		0.3			1.3	17.6		0.5	24.2		0.5	0.7
			0.5	20.1		0.3	39.3		0.4	17.9		1.2			0.6	19		0.4	46.1		0.3	8.1
			1.4	56.1		0.4	14.8		0.4	8.8		1			0.8	2.2		0.4	54.5		1.5	22.5
			0.3	2.2		0.7	1.5		0.2	84.7		1			0.6	6.5		0.3	44.5		0.8	0.6
			0.5	77.5		0.8	9.5		0.4	15.5		0.5			0.3	10.2		0.5	33.3		0.3	5.5
			0.6	6.7		0.5	4.1		0.3	20.5		0.3			2.5	22.2		0.3	38.3		0.3	0.5
			0.4	0.9		0.5	10.2		0.3	6.5		0.8			0.8	10.9		0.2	130.9		0.4	9.9
			0.5	7.3		0.3	1.5		0.3	9.2		2			0.4	31.4		0.5	12.2		0.8	3.1
			0.5	1.1		0.3	13.1		0.5	3.3		1			0.2	2.9		0.3	41.9		0.5	8.9
			0.7	24.3		0.4	68.6		0.4	13.1		0.7			0.4	0.7		0.4	5.5		1.2	8.6
			0.4	23.5		0.5	35.9		0.4	14.8		0.3			0.4	0.4		0.3	0.5		1.2	13.8
			0.6	30.7		0.3	3		0.3	11.9		0.4			0.7	3.7		0.3	9		0.4	7.1
			10.5	16.5		0.8	28.2		0.5	0.7		0.5			0.8	14.3		0.4	22.4		0.4	2.1
			0.8	20.4		0.3	7.9		0.3	102.7		0.3			1.2	11.1		0.3	63.2		0.2	0.9
			0.6	74.4		0.9	5.1		0.4	18.6		0.3			0.7	21.5		0.4	12.4		0.3	5.3
			0.4	37.1		1.4	56.1		0.3	18.4		0.6			0.5	1.7		0.3	5.5		2.1	2.5
			1.2	7		1.4	4.2		1	1.4		0.3			0.3	5.3		0.5	15.5		0.9	7.6
			0.4	13.7		9.8	3.4		0.3	0.6		0.5			0.3	9.1		0.4	47.7		0.4	7.3
			0.3	10.4		0.3	9.2		0.4	26		17.8			0.5	42.4		0.4	24.8		0.7	12.2
			1.5	9.4		0.4	10.5		0.5	6		0.4			0.3	2		0.4	2.7		0.6	1.5
			1	1.5		0.4	15.8		0.3	51.1		0.3			0.9	0.8		0.3	30.9		0.5	1.4
			0.4	19.7		0.5	34.4		0.4	1.7		0.3			0.5	15.4		0.2	42.2		1.4	1.2
			0.6	16.2		0.7	12.4		0.2	8.3		1.6			0.4	0.6		0.8	44		0.4	11.6
			1.1	14.4		0.3	11.9		0.3	11		0.4			0.3	2.4		0.3	0.4		0.3	8.2
			0.9	18.6		1.1	18.6		0.4	0.8		0.7			0.3	13.2		0.3	2.2		0.5	1.6
			1.3	18.6		1.5	15.3		0.4	89.4		0.3			0.9	51.3		0.3	56.3		0.6	2
			0.4	32.9		0.5	5.9		0.5	42.6		0.4			0.3	14.6		0.4	36.2		1.2	4
			0.3	61.1		0.6	6.8		1.2	7.6		0.4			0.3	9.4		0.5	1.7		2.3	9
			0.6	2.9		0.7	3.1		0.9	10.9		0.4			0.3	24.8		0.3	4.1		1.3	1.7
			0.3	14.9		0.4	7.2		0.2	6.4		0.3			0.7	5.5		0.3	34.9		0.4	14.2
			0.4	7.4		0.3	26.3		0.3	18.8		0.3			0.7	22.7		0.2	10.4		2.9	2.9
			0.8	36.3		1.4	7.3		0.4	38.9		0.3			0.4	32.1		0.3	6.2		0.3	6.4
			0.6	14.5		0.6	42.3		0.5	44.9		0.3			1	1.4		0.4	46.3		2.3	5.1
			0.6	31		0.3	29.9		0.3	54.5		0.3			0.4	35.5		0.2	31.6		1.9	16.9
			2.2	30.7		0.5	13.3		0.3	8.1		1.2			0.6	71.8		0.3	8		1	2.5
			0.5	1.6		0.7	20.2		0.3	6.7		0.4			0.4	11.3		0.4	4.8		0.3	6.8
			0.5	6.5		1.1	17.4		0.4	21.9		1.7			0.3	27.1		0.3	50.4		0.5	3.9
			0.1	19.4		1.1	6.9		0.3	3.2		1.4			0.3	0.5		0.4	27.1		1	1.3
			1.1	50.9		0.6	15.2		0.4	38.8		1.3			0.5	3.9		0.4	55.9		0.9	1.9
			0.7	17.9		1.3	36.8		0.3	8		0.4			0.4	53.1		0.3	26.7		0.6	1.8
			0.3	14.6		1.1	8.7		0.6	23		1.8			0.6	6		1.4	65.6		0.6	2.8
			1	43.4		0.9	52.8		0.5	16.2		1.6			0.5	26.4		1.5	27.1		4.5	6.6
			0.4	16.6		0.4	13.3		0.4	54.3		0.3			0.4	2.2		0.4	65.9		3.3	1.4
			1.1	1.1		0.5	6.8		0.7	33.4		0.3			0.2	19.9		0.3	4.1		0.7	2.3
			1	2.2		0.3	15.5		1.1	4.1		0.4			1.4	24.3		0.3	16.3		1.3	2.9
			0.4	1.5		0.5	48.8		0.4	42.9		0.1			0.4	29.5		0.8	26.4		0.8	5.4
			1.7	18.6		0.4	2.9		0.3	5.9		0.8			0.6	8.6		0.3	9.3		1.7	14.2
			1.9	35		0.8	1.8		1	13.3		0.4			0.4	8.6		0.3	47		2	3
			0.6	57.8		0.3	15		0.4	0.9		1.4			0.5	1.9		0.5	56.6		0.6	20.1
			0.5	2.7		0.4	36		0.3	12		0.6			0.5	14.1		0.3	26.6		0.6	13.2
			0.5	15.9		0.3	27.2		0.3	5.2		1.8			0.3	16.8		0.3	6.8		1.2	6.4
			1.8	18.3		0.6	61.3		0.3	10.4		0.3			0.4	6.4		0.5	37.6		0.3	2.9
			1.1	4.4		0.3	3		0.3	12.7		0.4			2.2	70.4		0.4	13.4		0.7	22.3
			1.9	35.9		0.4	5.5		0.3	9.2		0.3			0.7	22.6		0.2	34.4		0.4	0.9
			0.4	9.5		0.3	1.6		0.4	1.6		0.4			0.4	3		0.5	14.5		0.3	2.7
			0.8	2.6		0.5	10.4		3.9	1.7		0.4			0.7	23.6		0.4	10.9		0.4	1.3
			1.8	18.7		0.2	5		0.4	6.3		5.8			0.4	32.6		0.4	15.2		0.8	0.8
			3.6	52.5		0.3	43.5		0.5	0.9		0.7			0.5	17.6		0.3	0.8		0.5	1.1
			1.6	12.7		0.5	1.3		0.4	1.2		0.3			1.4	39		0.3	10.9		0.7	5.9
			0.5	0.7		0.8	43.2		0.3	1		0.1			0.5	23.1		0.5	6.7		0.4	23
			0.4	43.7		0.2	2.5		1	8.8		0.2			0.3	50.8		0.6	18.5		1.1	2.5
			0.7	57.8		0.4	66.7		0.3	14.7		0.6			0.5	5.4		0.7	18.6		1.7	0.7
			0.7	38.8		0.3	4.7		0.3	9.5		0.6			0.6	5.3		0.3	9.2		1.3	4.6
			0.3	16		1	84.3		0.7	61.4		0.5			0.3	43.5		0.3	15.1		0.5	2.4
			0.8	116.2		0.5	11.8		0.3	0.8		0.3			1.4	3.2		0.7	52.5		1.2	4.1
			0.2	9.2		0.3	93.2		0.4	44.3		0.4			0.2	2.9		0.4	11.8		1.1	10.5
			0.3	3.5		0.3	3.5		0.3	100.5		1.4			0.4	27		0.3	0.6		0.4	17
			0.4	18.5		0.7	8.1		0.4	12.2		0.3			0.5	2.9		0.5	27.6		0.3	1.7
			0.6	14.8		0.8	28.7		0.8	26.5					0.5	4.2		0.9	0.5		1.7	16.6
			1.1	3.6		0.7	39.5		0.3	11.2					2.3	0.4		0.6	31.9		0.8	3.9
			0.8	3.1		0.4	32.1		0.4	4.9					0.4	6.7		1.3	16		0.2	13.1
			0.8	15.4		0.8	46.7		0.4	86.8					0.7	24		0.4	48.9		0.4	5.6
			1.3	4.5		0.3	7.1		0.6	42.1					0.3	2.3		0.3	0.3		0.2	5.8
			0.3	14.1		0.4	27.2		1.5	22.2					0.4	6.7		0.4	10.7		0.7	14
			1.1	4.8		0.4	9.7		0.2	0.2					0.6	3.5		0.4	61.2		1.6	9.9
			0.5	3.5		0.5	23.6		0.3	2.4					0.3	2.1		0.3	16.8		0.3	5.1
			0.3	0.9		0.5	10.9		0.3	50.6					0.3	41.1		0.3	24.6		0.9	1.3
			0.5	10.6		0.6	43.7		0.3	18.8					0.7	18		0.3	47.7		0.5	3.5
			1.5	15.2		0.3	39.6		0.4	24					0.5	31.2		0.3	13.4		0.5	3.6
			0.3	1.5		1	29.9		0.7	1					0.7	47.5		0.3	1.9		0.7	6.4
			1.5	6.7		0.3	1.8		0.3	4.7					5.3	48.3		0.4	10.4		0.5	17.1
			1.7	1.6		0.3	56.9		0.4	3					0.9	6		0.4	25.5		0.3	0.8
			1.2	5.2		0.6	11.3		0.2	10.5					0.9	68.5		0.2	47		2.2	0.5
			1	56.6		0.3	13.1		0.3	10.5					1.2	26		0.4	57.6		0.5	11.8
			0.3	3.5		0.3	1		0.3	9.4					0.9	1.3		0.3	100.7		0.9	1.9
			0.4	18.6		1.4	25.7		0.3	8					0.5	13		0.3	2.6		0.3	1.2
			0.3	11.2		1.9	1.8		0.4	11.5					0.6	14.6		0.5	60.5		0.4	13.9
			0.5	21.9		0.3	5.6		0.4	13.8					0.3	17.8		0.3	93.4		0.2	12.4
			0.3	1.2		0.7	19.9		0.4	3.1					0.4	11.7		0.3	24.2		0.9	7.6
			0.4	4.9		0.3	6.2		0.6	5.2					0.5	14.4		0.6	80.2		0.3	21.1
			0.5	48.9		0.9	1.6		0.5	53.8					1.7	9.1		0.3	0.9		0.5	6.4
			0.5	25.4		0.3	3.7		1.3	3.8					0.5	23.3		0.4	5.7		0.4	5.6
			0.6	1.5		0.6	7.4		0.8	35.8					1.5	17.9		0.5	38.8		0.3	6.6
			1	16.7		0.3	6.2		0.3	17.7					2.7	15.5		0.3	3.9		0.6	15.6
			0.3	7.2		0.3	23.8		0.2	21.3					0.4	3.6		0.3	12.3		1	15.3
			0.4	52.8		0.3	19.7		1.6	39.4					0.4	5.2		0.3	50.6		0.3	3.6
			1	12.7		0.3	0.7		0.5	24.5					0.6	1.6		0.6	31.5		2.6	10.4
			0.5	20.5		0.3	4.5		0.3	43.2					1.2	27.1		0.4	3.4		0.4	27.3
			1.2	52.5		0.4	45.1		0.3	5.3					0.3	12.1		0.3	2.4		0.3	0.4
			0.6	21.2		0.4	8.1		0.3	0.2					1.1	0.6		0.3	1.6		0.1	9
			0.3	3.9		0.3	4.8		0.5	6.8					0.9	25.3		0.3	6.5		0.4	6.4
			0.3	2.2		1.2	10.8		0.4	3.4					0.8	6.5		0.4	6		0.4	3.8
			0.7	9.1		0.3	14.5		0.7	58.8					2	17.7		0.7	1		1.3	1
			0.7	25.5		0.4	70.2		0.3	14.4					0.4	0.5		0.5	10		2.6	11.4
			0.6	13.8		0.9	3		0.5	36.5					0.5	42.2		0.4	107.9		0.3	6
			0.3	9.7		0.3	9.5		0.3	73.4					0.3	2.6		0.3	61.6		0.7	1.9
			0.3	53.8		0.5	31.7		0.5	15.3					0.5	6.4		0.3	22		0.9	1.3
			0.6	13		0.3	29.7		0.3	4.5					0.4	51.6		1.5	11.3		0.3	6.1
			0.4	1		0.3	11.6		0.3	5.7					0.7	9.9		0.4	75.5		1.3	18.4
			0.4	46.1		0.4	35.7		0.5	19.4					1.4	7.1		0.8	65.4		1.1	2.5
			0.7	6.8		0.4	0.4		0.4	78.9					0.4	13.8		0.3	9.5		0.3	7.7
			0.5	4.1		0.4	28.2		0.4	44.9					0.3	102.5		0.4	14.7		0.4	3.7
			0.4	4.8		1.4	28.1		0.3	26.1					0.2	8.6		0.2	9.6		0.3	5.9
			1	11		0.5	0.3		0.4	20.1					0.5	11.9		0.3	4.2		0.3	13.3
			0.4	14.1		0.4	26.9		0.3	16					0.3	7.1		0.2	30.2		1.5	6.4
			0.4	4.9		0.6	35.6		0.9	32					0.3	0.4		0.3	28.2		1	11.2
			0.3	8.5		0.4	16.7		0.5	31.8					0.4	5.4		0.3	21.4		0.6	0.9
			0.4	74.9		1.3	35.3		0.5	17.9					1.6	2.6		0.3	49.4		0.4	8.1
			1	5.7		0.3	2.8		0.4	18.8					0.3	19.7		0.2	6		0.4	4.8
			0.8	28.1		0.8	34.1		0.3	2.2					0.4	43.8		0.3	3.7		1.4	13.3
			0.8	33.3		0.3	18.3		0.3	7.2					1	3		0.3	46.6		0.6	13.9
			0.5	5.6		0.4	34.2		0.5	3.7					0.7	9.8		0.9	58.9		0.5	0.8
			0.3	9.4		0.4	2.9		0.3	0.7					0.8	5.7		0.4	3.1		1.4	9.4
			0.3	6.6		0.3	19.1		0.3	32.3					0.4	15.2		0.7	57.8		0.4	0.3
			0.5	4.1		1.9	45.4		0.3	20.5					0.3	2.9		3.5	83.7		1.9	5.6
			0.4	0.7		0.3	0.6		0.3	34.5					0.6	4.8		0.3	39		1	3.5
			0.4	9.6		0.4	51.7		0.4	9.5					1.2	12.6		0.5	10.7		1	3.2
			0.4	14.3		0.6	1.2		0.3	16.2					0.6	6.7		0.3	57.4		0.8	1.2
			1.4	16.6		0.3	70.6		0.5	27.1					0.3	23.3		0.3	21.8		0.7	0.8
			1.6	1.9		0.3	47.9		0.4	32.2					1	2.2		1.3	65.8		0.8	22.5
			0.3	59.3		0.4	16.2		0.6	22.4					1.2	54		0.3	68.7		0.4	4
			0.7	38.7		0.6	2.4		0.3	21.3					0.6	22.4		0.5	51.2		0.6	2.7
			11.8	5.6		0.3	31		0.4	7.2					0.8	7.5		0.4	59		0.3	0.9
			0.5	3.9		0.3	11.5		0.2	4.2					0.6	20.4		0.3	77.1		2.1	12.9
			0.6	25.8		0.8	45.5		0.4	3.4					0.3	53.9		0.3	33.7		1.4	0.6
			0.9	0.9		0.3	11.4		0.6	29.1					0.8	4.4		0.5	23.3		0.9	2.3
			0.3	2.6		0.4	23.6		1.2	2.1					0.4	20.2		0.3	6.7		0.4	6.5
			0.3	44.8		0.4	1.8		2.1	19.7					0.3	10.2		0.2	39.8		0.4	13.6
			0.3	11.2		0.3	10.2		0.6	23.2					0.7	33.4		0.3	0.4		0.8	10.5
			0.9	82.4		0.9	0.5		0.3	5.3					0.8	17.9		0.4	42.4		1.5	22.9
			1.3	14.1		0.6	5.4		0.5	20.8					1.4	5.3		0.3	19.8		0.7	4.1
			1	65.1		0.7	5.5		0.6	51.4					0.6	1.5		0.4	50		0.8	1.6
			0.5	9		0.4	17.1		0.3	20.1					0.3	57		0.4	58.5		2	17.1
			0.5	15.2		0.5	6		0.3	9.1					2.4	0.9		0.3	80.8		0.3	5.2
			0.9	8.9		1.3	33.3		0.5	41.9					11.3	14.7		0.6	57.2		0.4	3.9
			0.4	30.9		0.3	20.4		0.5	44.1					1.1	41.9		0.3	1.6		0.9	8.4
			1	2.8		0.3	14.2		6.6	63.1					0.3	1.4		0.2	70.1		1	15.6
			0.7	15		0.3	6.8		0.4	11.4					0.8	14.3		0.3	32.6		0.4	3.9
			0.4	19.1		0.6	10.6		0.4	14.4					1.4	19.1		0.3	36		0.6	1.6
			1.6	15.6		0.3	26.5		0.3	55.8					0.3	29.1		0.3	51.1		0.6	26.3
			2.3	2.1		0.3	4.3		0.3	24.9					0.9	78.1		0.4	25		0.3	38.5
			0.4	17.1		0.6	1.3		1.5	3.3					1.1	22.4		0.3	81.8		0.7	19.1
			1.3	5.8		0.7	8.9		0.3	33.6					0.5	17.5		0.3	54.1		1.9	2.2
			0.5	28.4		0.5	16.2		0.5	43.8					0.3	12.3		0.3	5		0.6	29.9
			0.3	3.4		0.5	18.7		0.9	13.7					0.4	48.5		0.5			1.2	1.4
			0.4	1.3		0.3	24.6		0.3	8.6					0.2	27.5		0.1			3	6.8
			0.3	16.6		0.4	41.2		0.3	2.3					0.5	9.1		0.2			1.8	11
			0.5	6.6		1.4	18.6		0.1	37.3					0.3	14.8		0.4			0.8	7.7
			1.6	2.3		0.9	55.5		0.4	6.1					0.7	1.2		0.4			0.7	2.9
			0.6	5		0.3	4.8		0.3	2.5					0.3	28.7		0.3			1.9	3
			0.3	2		0.4	52.7		0.3	2.4					0.4	48		0.3			1.6	7.2
			1.2	18.5		0.3	3.8		0.3	22					1.9	56.3		0.3			0.3	24
			1	30.5		0.4	29.5		0.3	25.5					0.5	4.2		0.2			1.8	2.5
			0.3	17.8		1.1	9.2		0.3	3.8					0.3	11.8		0.3			0.1	25.2
			2.9	135.6		0.9	25.7		0.4	10.8					0.4	9.3		0.3			0.3	13.4
			0.3	0.3		0.3	17.1		0.6	4.9					0.4	8.4		0.4			1.1	14.3
			0.2	2.6		1	6.7		0.6	6.9					0.9	32.6		1.1			2.7	9.6
			1.1	12.5		0.3	38.1		0.5	13.1					0.4	27.7		5.3			1.8	0.5
			0.5	31.2		0.4	0.4		0.2	21.6					0.5	44.4		0.3			0.5	1.5
			0.3	13.8		0.4	18.3		0.2	4.9					0.3	27.3		5.1			1.1	4.7
			0.6	10.3		0.4	8.4		0.4	31.7					0.7	17.7		0.3			0.9	2.6
			0.2	8.9		0.5	7.3		0.3	22.2					0.7	1.4		0.9			0.7	28.8
			0.5	17.5		0.3	12.7		0.3	60.8					0.3	7.1		0.5			0.7	2.5
			0.4	3.7		0.4	9.6		0.3	5.2					0.3	40		0.6			1.4	15.8
			0.3	0.8		0.3	0.9		0.4	10.2					0.6	1.1		0.3			0.5	2.7
			1	34.2		0.3	12.3		0.3	2.5					0.8	6.5		0.3			0.5	17.7
			0.4	1		0.5	0.7		0.2	18.5					0.3	6.7		0.3			0.4	22.6
			0.5	8.7		0.3	0.5		0.6	3.8					0.5	0.6		0.2			0.4	4
			1.2	8.1		0.4	32.7		0.1	7.9					1.1	9.2		0.4			1.9	10.9
			0.7	43.6		0.6	0.3		0.4	2.4					0.4	3.6		0.3			0.3	6.9
			0.6	8.4		0.3	12.7		0.3	5.5					0.3	27.8		0.8			0.8	23.7
			0.6	6.4		0.3	12.4		0.3	40.3					0.6	5.9		0.9			0.6	4.7
			1.8	30.5		1.2	38.4		0.3	44.2					0.3	10.5		0.3			0.3	15.1
			1.1	24.2		0.3	13.1		0.4	12.9					0.4	3.1		0.3			0.5	5.2
			0.4	3.3		0.5	10.8		0.3	0.5					1.3	9.8		0.3			0.5	1.9
			0.8	6.2		0.3	42.6		0.3	35.7					0.4	6.7		0.3			0.4	1.1
			0.4	17.1		0.3	52.8		0.8	7.5					0.3	3.2		0.2			1.9	1.3
			0.8	5.4		0.4	4		1.3	98.5					0.3	2.6		0.3			1.5	6.7
			0.4	13		0.4	8.8		0.3	10.6					0.4	3.8		1			1.6	19.8
			0.9	1.3		1.1	39.1		0.3	28.7					0.5	1.2		1.1			0.8	5.8
			0.4	18.5		0.4	9.9		0.3	72.2					0.5	16.3		0.4			0.8	39.5
			0.5	32.1		1	43.2		0.3	60.3					0.4	47.8		0.3			1.3	35
			0.4	20.2		0.5	12.6		0.3	1.1					0.3	7.8		0.3			1.4	12.4
			0.4	1.1		0.5	0.7		0.3	11.8					0.7	18.6		0.3			1.6	2
			0.9	7.5		0.9	40.3		0.3	31.6					0.8	9.8		0.2			0.3	2.1
			0.3	2.2		1.1	1.1		0.2	5.2					0.4	2.1		0.3			0.7	5.3
			0.7	38.9		0.4	20.8		0.4	31.8					0.4	8.5		0.6			0.6	0.6
			1.5	47.7		1.7	48		0.3	7.3					0.6	44.4		0.3			3	1.4
			0.6	8.3		0.5	33.9		0.5	3.7					0.5	7.9		0.3			0.4	7.2
			0.9	12.1		1.7	12.9		0.3	2.2					0.5	5.3		0.4			1	0.4
			0.3	4.8		0.6	14.6		0.7	19.5					0.8	14.8		0.2			0.6	2.4
			0.1	29.4		0.6	19.6		0.4	17.8					0.7	69.3		0.3			1.5	2.4
			1.2	24.6		0.8	32.7		0.4	0.5					0.4	8.6		0.2			0.3	0.6
			0.5	23.1		0.9	30.8		0.2	14.1					0.8	1.9		0.3			0.6	9.4
			0.9	29.1		1	8		0.6	30.5					0.4	33.1		0.5			0.3	7
			1.5	6.3		13.7	17.9		0.3	20.7					0.5	20		0.4			0.8	11.3
			0.4	22.8		0.4	20.2		0.3	4.6					0.3	41.3		0.7			0.9	8.4
			0.4	28		0.3	9.2		0.4	14.7					0.4	3		0.3			1.3	2.7
			0.3	0.9		0.8	8.8		0.3	4.2					0.4	16.9		0.5			0.6	12
			1.9	0.8		0.3	35.2		0.3	3.8					0.7	6.6		0.4			0.4	8.3
			0.3	27.9		0.5	25.1		0.3	32.8					0.4	12.9		0.3			0.3	11.7
			0.4	0.8		0.3	28.7		0.3	11					0.4	10.9		1			13.6	33.8
			0.7	0.7		0.3	10.6		0.3	30					0.2	15.8		0.4			12.9	5.1
			0.2	17.6		0.3	2.2		0.3	76.9					3	1.8		0.3			0.9	5.5
			0.7	8.2		1	14.7		0.2	19.5					0.6	0.5		0.6			0.8	0.6
			0.2	17.6		0.6	37.8		0.3	30.1					0.5	1.1		0.4			0.7	5.8
			0.4	22		1.8	0.5		0.4	37.4					0.5	37		0.4			1.2	9.3
			0.3	8.1		1	3.5		0.3	4.7					0.3	0.4		0.3			0.3	1.5
			0.3	4.1		1.6	11.7		0.3	7.8					0.2	13.5		0.4			0.7	6.6
			1.6	1.1		0.5	38.3		0.4	2					0.4	32.6		0.3			0.4	1.8
			0.3	52.6		0.8	36.5		0.4	7.5					0.3	1.1		0.3			1.4	5.4
			0.4	23.9		0.4	14.9		0.4	2.9					0.4	15.6		0.4			0.6	3.9
			0.7	7.3		0.3	26.3		0.3	11.4					0.7	1.5		0.3			1.9	2.6
			0.3	26		0.6	14.5		0.4	4.9					0.3	23		0.3			4.9	20.1
			1.7	1.1		0.6	7.2		0.3	3.8					0.3	1.4		0.3			1.8	12.9
			0.7	24.4		0.5	16.9		0.3	5.1					0.6	4.7		0.4			2.9	9.9
			0.6	71.1		0.4	12		0.3	1.6					0.3	13		0.7			0.6	5.4
			0.9	1.9		0.3	6.1		0.4	11.5					0.5	25.8		0.7			1.9	2.1
			0.7	136.5		0.8	14.4		0.4	0.9					0.3	2.1		0.7			11.5	7.7
			0.7	26.8		0.4	17.9		0.7	1.8					0.8	11.1		0.3			0.4	13.2
			1.1	18.8		0.5	2.2		0.7	3.1					0.4	1		0.3			0.3	3.5
			1.4	7.5		1	0.5		0.3	3.7					0.6	8.5		0.3			0.4	6.9
			0.9	4.5		0.6	9.7		0.3	2.1					0.6	13.9		0.3			0.6	7.6
			0.6	20.1		1.1	0.6		0.4	11.1					0.5	15.8		0.3			1.8	17.2
			0.3	11.5		1	14.8		0.3	3.2					2.8	2.8		0.3			1.3	0.9
			0.8	0.7		1.3	50.3		0.3	2.7					0.4	11.2		0.3			0.3	14.6
			0.4	8.8		0.3	13.4		0.4	5.9					0.5	7.4		0.7			0.3	3.5
			1	5.9		0.2	31.9		0.3	3.8					0.4	0.9		0.3			0.3	15.3
			0.8	31.6		0.3	27.2		0.3	18.6					0.3	39.1		0.4			0.3	13.2
			0.9	18.1		0.6	14.4		0.3	12.4					0.4	11.5		0.4			0.3	0.7
			0.6	13.4		0.6	19.9		0.3	10					0.4	21.6		0.5			0.7	10.5
			0.4	3.9		0.4	3.4		0.3	55.8					0.3	1.4		0.5			0.6	3.3
			0.3	43.9		0.6	11.5		0.3	48.7					0.4	18.2		6			0.4	3.7
			0.3	16.8		0.4	1.4		0.3	8.5					0.3	9.5		0.5			0.8	8
			1.3	11.8		0.7	12.9		0.4	16.1					0.3	4.4		0.5			0.7	9.2
			0.2	20.4		0.2	8		0.5	8.7					1.3	13		0.4			0.9	3.4
			0.5	22.5		0.7	12.6		0.3	31.8					0.4	26.5		0.3			0.8	13.4
			0.9	1.4		1.4	11.2		0.3	77.7					0.4	5.7		0.3			1.4	7
			0.5	23.9		0.4	51.4		0.5	34					0.5	31.4		0.3			0.4	7.1
			0.4	16		0.6	28.6		0.3	21.1					0.4	23.9		0.3			0.2	1.1
			1.2	3.5		0.4	1.5		0.6	28					1.1	23.9		0.1			1.2	5.2
			0.6	10.6		0.9	4.3		0.4	17.5					0.6	3.7		0.3			0.5	3.5
			0.4	17.2		0.3	34		1.3	7.5					1.3	22.9		0.3			0.3	12.3
			1	11.6		0.3	3.1		0.3	4.8					0.4	60.8		0.4			1.1	19.6
			0.4	32.9		0.3	0.8		0.7	12.7					0.2	22.2		0.4			0.4	13.7
			0.8	1.8		0.4	42.2		1	3.8					0.3	23.9		0.3			0.8	10.2
			0.6	24.3		1.4	4.4		0.3	2.9					1.4	5.8		0.7			3.1	32.8
			0.4	19.7		1.1	7.5		0.8	0.5					0.3	1.3		0.4			0.5	6.7
			2.1	3.4		1	13.9		0.3	68.1					0.5	109.6		0.6			0.4	1.8
			0.4	14.3		0.2	39.6		0.2	1.1					0.3	24.2		0.3			0.9	3.1
			0.3	83.3		0.6	29.5		0.3	57.6					0.3	17		0.2			0.6	1.1
			0.3	28.9		1.5	15		0.6	1.1					0.4	8.4		0.1			1.1	30.7
			1.4	9.9		0.4	0.6		0.3	38					0.4	29.7		0.4			0.4	2.3
			0.5	5.2		5.4	0.9		0.3	11.3					0.3	14.3		0.3			0.6	0.3
			1.1	19.7		0.9	2.4		1.1	51.1					0.7	5.1		0.3			0.7	5
			0.5	0.7		0.6	11.6		0.4	41.8					0.4	1		0.6			0.4	1.2
			1.5	23.7		1.8	9.1		0.4	52.8					0.3	19.6		0.3			0.3	5.4
			0.4	85.4		0.3	1		3.5	14.5					0.3	11.3		0.4			3	12.3
			0.4	107.5		1	25.9		0.3	34.3					0.5	16.7		0.3			1.1	3.6
			0.7	5.5		0.3	6.1		0.3	42.7					1.1	1.5		0.3			1.1	0.3
			1.4	3		0.4	1.3		0.3	88.9					0.5	1.8		1.1			1.4	0.2
			0.4	13.8		0.7	11.1		0.8	40.7					0.2	1.8		0.2			0.5	2
			0.4	79.8		0.7	39.6		0.3	10.6					0.3	15.4		0.8			0.3	0.5
			0.5	10.8		0.6	15.8		0.4	85					0.3	6.6		0.8			0.5	3.4
			1.1	18.4		0.5	11.2		0.4	12.7					0.5	9.2		0.3			1	11.5
			0.3	23		0.3	9.4		0.3	16.9					0.4	35.9		0.3			0.8	2.8
			0.2	21.4		0.7	5		0.3	25					0.3	1.6		0.3			0.3	4.6
			0.1	33		0.4	2.2		0.4	61.4					0.3	11.6		0.3			9.5	6.5
			0.3	14.1		0.3	37.2		0.3	19.8					0.8	39.9		0.4			0.6	1.3
			0.5	15.6		0.8	1.5		0.4	112.3					10.5	11.3		0.3			0.8	3.6
			0.4	14		0.3	3.1		0.9	14.6					17.5	3.4		0.3			0.4	1.5
			1.6	33.5		0.4	10		0.3	106.3					1.3	29.7		0.3			2.1	4
			2.4	17.5		1	32.1		1.6	10.1					0.4	22.6		0.5			1.3	2.9
			0.3	9.2		0.4	7.5		0.3	19.2					1.4	14.8		0.9			0.3	2.1
			1.9	8.1		0.7	10.9		0.3	10.5					0.4	5.9		0.4			0.7	4.1
			0.5	38.9		0.3	62.8		1.9	2.4					0.9	2		0.3			1.3	14
			1	30.6		0.5	1.6		12.8	6.6					1.6	6.9		0.6			0.5	29.3
			0.3	30.5		0.3	5.2		15.3	29.8					0.2	4.7		0.7			0.5	1.5
			0.6	36.6		0.4	40		0.4	15.9					2.3	2.7		0.4			1.1	0.2
			0.4	1.6		0.4	10.6		0.2	1.6					2.7	22.1		0.3			0.3	7.1
			0.7	35.6		0.8	3.5		0.4	4.8					2.2	29		0.3			0.8	7.6
			0.3	20.1		0.4	20.4		0.3	9.4					0.7	11.2		0.3			0.4	19.2
			2.8	12.8		0.7	9.7		0.4	32.6					0.6	15.9		0.4			0.9	1.1
			1.3	121.8		1.1	17.3		0.3	15					0.4	0.4		0.5			0.4	25.7
			0.4	7.9		0.5	5.9		0.3	10.6					0.8	19.5		0.2			1	7.6
			0.4	0.6		0.2	26.1		0.4	3.9					0.7	2		0.3			1.5	14.6
			1.3	1.5		0.3	9.3		0.4	31.6					0.5	34.3		0.7			0.7	2.8
			0.3	1		0.5	7.1		0.5	6.9					0.8	20.9		0.6			0.7	1.9
			0.6	25.9		2.3	13.4		0.3	4.4					0.7	4.8		0.2			0.7	0.3
			0.4	47.4		0.3	6.5		1.2	63.2					0.3	30.9		0.5			0.7	4.6
			0.1	2.8		0.4	40.8		2.4	54.8					0.3	3.3		1.1			3.3	0.3
			0.4	28.3		0.3	7.2		1.3	10					0.3	36.3		0.4			0.6	13.6
			0.4	14.6		1.6	16.6		0.4	9.9					0.6	1.8		0.5			0.7	4.4
			0.6	24		0.4	3.1		0.5	56.6					1.1	14.5		0.3			0.4	5.2
			0.5	0.4		0.4	34.9		0.3	59.1					0.9	2.8		0.4			0.4	1.6
			0.4	1		0.3	7.4		0.4	4.4					0.4	43.8		0.7			0.4	8.2
			0.4	49.8		1.6	5.3		0.5	9.1					0.8	1.1		0.4			0.5	2.7
			0.3	18.9		0.3	6.8		0.3	9.9					0.3	6.8		0.3			1.7	8.9
			0.7	3.6		0.8	0.6		0.6	43.3					0.9	45.2		0.4			0.3	21.7
			0.6	0.4		1.2	5.7		0.3	87					1.4	4.5		0.4			0.8	8.1
			0.6	8.2		1	8.3		0.2	8.4					0.3	13.1		0.3			2.6	7
			0.7	13.4		1	6.3		0.3	13.7					0.6	8		0.3			0.6	0.8
			0.2	1.5		0.5	2.1		0.2	5.2					0.2	4.9		0.3			1.7	6.4
			0.1	11.2		0.5	9.4		0.5	20.2					0.4	46.7		0.3			3.9	16.5
			0.3	83.4		0.3	23.8		0.3	47.3					0.5	13.1		0.5			0.8	0.9
			0.6	7.2		0.3	1.7		0.3	16.3					0.4	42.6		0.5			4.2	7.5
			0.5	25.2		0.4	13.2		0.4	21.6					0.3	5.4		0.4			1.8	2.6
			0.4	12.1		0.3	7.5		0.6	7.7					0.4	4.8		0.2			0.3	9
			1.4	13		0.8	6.9		0.4	30.8					0.4	12.7		0.5			0.7	13.2
			0.3	1.7		0.3	37		0.4	0.7					0.4	15.9		0.4			0.8	2.5
			0.6	2.5		0.3	3.9		0.3	19.4					0.5	15.3		0.4			1.2	1.6
			0.4	1.2		0.9	1.2		0.2	37					1	47		0.5			0.3	0.8
			0.4	5.5		0.4	43.6		0.5	4.6					1.3	13		0.3			0.3	31.5
			1	1.7		0.3	3		0.3	16.4					0.5	75.5		0.3			0.6	5.4
			0.5	36.4		0.4	20.7		0.2	54.6					0.5	16.9		0.4			1.5	34.1
			0.7	40.5		0.4	37.8		0.6	34.8					0.5	11.6		0.4			0.3	19.1
			1.5	32.5		0.9	7.6		0.5	34.9					0.6	4.2		0.6			0.7	11.1
			0.2	3.4		0.4	45.1		0.4	28.2					0.5	1.9		0.8			1.3	2.7
			1.2	21.6		1	11.8		0.3	24.1					0.3	11.6		0.2			0.7	0.3
			0.5	2.7		0.3	45.9		0.4	8.7					0.3	7.1		0.5			0.8	10.1
			1	59		0.5	8.9		0.6	13.1					0.4	43.6		0.3			0.6	36.2
			0.3	3.4		1.4	18.1		0.7	15.2					0.6	0.3		0.4			1.2	5.2
			1.2	0.8		0.7	42.1		0.3	30.8					0.8	5.7		0.3			0.4	5.6
			2	2.1		1.1	7.9		0.4	21.7					1.6	6.2		0.9			0.5	10.7
			0.9	30.5		0.3	3.9		1	10.7					0.2	18.7		0.4			0.5	3.7
			1.7	54.7		0.6	13.5		0.2	24.9					1.2	0.7		0.3			0.3	21.1
			0.6	25.3		0.4	60.3		0.4	3.7					1	1.4		0.3			0.4	20
			0.4	19.9		2.9	11.8		0.2	18.5					1.2	25.6		0.4			0.3	11
			1.3	34.1		1.6	21		0.4	7.7					0.9	34.5		0.5			0.8	0.4
			1	7.1		0.4	12.3		0.3	12.6					0.6	10.3		0.3			0.8	3.5
			1.3	19.6		1.1	11.6		0.3	18.6					4.6	59.9		0.3			0.2	5.1
			0.7	39.3		0.5	12.8		0.3	0.6					0.3	10.7		0.3			1.6	6.4
			1.2	4.9		0.4	7.3		1.6	38.4					0.6	4.7		0.4			0.5	1
			0.5	39.7		0.3	2.5		0.3	22.1					0.3	0.8		0.3			0.7	1.5
			0.3	1.7		0.3	30.1		0.5	45.5					1.8	31.5		0.3			0.5	9.4
			1	14.9		0.5	28.1		0.5	36.9					0.4	4		0.2			0.5	3.4
			0.4	1.2		1.1	1.2		0.6	70.9					0.9	15.4		0.7			0.2	3.8
			0.6	6.7		0.5	2		0.5	1.6					0.2	8.2		0.4			0.8	2.3
			0.4	3.8		0.4	3.6		0.4	31.2					1.5	21.2		0.3			0.5	1.2
			0.4	12.6		0.7	2.5		0.4	14.3					0.5	2.8		0.3			0.7	16.7
			0.5	53		0.4	49.3		0.3	4.8					0.5	18		0.4			1.2	12.8
			0.4	11.4		0.3	9.4		0.2	19.6					0.7	22.2		0.3			1.1	2.6
			0.3	17.7		1	1.4		0.2	12.3					0.6	18.8		0.3			0.4	3.1
			1.3	1.8		0.7	42.4		0.5	21.3					0.4	9		0.3			1.9	6.8
			0.4	17.1		0.3	6.4		0.3	6.2					0.4	5.5		0.3			0.5	4.1
			0.6	35.6		0.5	12.6		0.4	53.2					0.3	5.2		0.6			1.2	2
			0.3	39.1		0.9	16.7		0.4	0.7					0.4	0.6		0.2			0.4	8.6
			0.8	6.5		0.3	17.2		0.2	18.8					0.3	34.3		0.6			0.3	9
			0.7	5		0.5	29.3		5	12					0.3	39.5		0.3			0.3	8.4
			0.4	13.8		0.3	23.8		0.5	17.8					0.5	11.5					1.2	5.9
			0.3	23.4		0.3	14.9		0.4	45.8					0.5	28.4					1.1	5.2
			0.3	3.5		0.9	2.1		0.3	25.3					0.8	20.1					0.8	1.1
			0.8	12.4		0.5	21.9		0.4	78.3					0.4	26.2					0.6	0.3
			0.3	1.3		0.4	43.7		0.3	7.6					0.7	7.9					0.3	3.4
			0.6	16.7		0.2	27.8		0.3	14					0.4	22.4					1.7	3.7
			3.3	30.4		0.5	46.4		0.8	12.2					1.2	24.3					1.2	0.7
			0.4	67		0.5	6.8		1.4	33.7					0.8	12.2					4	6.7
			0.3	32		0.7	8		0.4	1					0.3	4					0.5	10.4
			0.9	8.5		0.7	24.1		0.4	2.4					0.4	1.1					1.7	1.2
			0.5	23.6		0.4	9.6		0.3	50					0.7	9.2					1.1	2.3
			1	0.8		0.3	0.4		0.3	38.7					0.4	6.6					0.4	2.2
			0.5	43.2		0.5	2.3		0.3	15.4					0.3	2					0.5	10.1
			0.6	49.4		0.3	2.7		0.4	32					0.6	3.6					0.5	17.1
			1.8	15.7		1	2.5		0.9	19.2					0.6	9.5					1	8.3
			0.6	3.6		0.4	1.1		0.3	33.4					0.3	27.4					0.4	16.9
			0.8	11.2		0.4	1.3		0.4	4.3					0.5	5.1					1.4	5.7
			0.3	51.1		1.5	19.7		0.4	13.6					0.6	5.2					1.1	13.7
			1.2	43.6		0.2	60.7		0.4	0.2					2.9	7.9					0.6	24.7
			0.6	11.4		0.4	6.6		0.3	11.8					0.5	24.8					0.5	6
			1.8	0.8		0.4	31.3		0.3	21.1					0.7	20.9					0.5	2.3
			0.6	27.1		0.6	2.4		0.3	3.1					0.3	13.9					0.4	31.3
			0.4	2.7		0.3	12.1		0.4	1.9					0.3	24.2					0.4	1
			1.2	9.9		0.8	48.9		0.3	16.4					0.4	1.7					0.3	1.2
			0.5	17.6		0.4	15		0.2	0.6					0.8	2.1					0.7	2.8
			0.8	44.4		0.3	5.3		0.3	26.2					0.4	21.6					1.5	18.3
			0.4	4.1		0.5	6.9		0.3	20.9					0.5	16.5					0.2	11.6
			0.7	27.5		0.9	9.6		1.2	46.4					0.4	20.7					1.6	0.3
			0.4	20.5		1.6	6.4		0.3	3.2					0.6	33.4					5.3	13
			1	26.8		0.8	2.2		0.3	95.6					0.9	33.1					0.9	21.9
			1.9	73.4		0.9	13		0.3	5.5					1.3	67.4					2.5	19.8
			0.3	6.9		0.3	0.5		0.3	29.2					0.5	0.7					0.3	15
			0.2	8.4		0.3	7.9		0.4	31.8					0.4	3.7					0.3	11.9
			1.1	81.8		0.7	9.2		0.5	60.1					0.4	18.6					0.5	4.2
			1.5	4.7		0.9	1		0.4	8.1					0.3	10.4					2.9	7.3
			0.6	25.7		1.4	21.2		0.3	12.5					0.6	13.9					0.8	3.2
			0.5	2		0.6	22.4		0.3	6.3					0.7	1.1					0.9	12.6
			0.5	18.6		0.3	19.8		0.3	0.8					0.7	20.4					0.5	35.2
			0.5	7.7		0.4	5.8		0.7	8.4					0.2	2.2					0.7	15.9
			0.3	39.1		0.6	4.2		0.3	36.4					0.2	3.8					0.7	12.5
			0.6	0.8		0.3	20.9		0.3	0.9					0.6	9.5					2.4	1
			0.5	33.5		0.3	13.9		0.3	50.1					0.6	0.9					1.1	12.4
			0.8	11		0.9	5.9		0.5	51.9					0.4	27.1					1.8	4.1
			0.3	3.4		0.4	6.1		0.3	6.4					0.7	8.5					1.4	4.6
			0.5	51.2		0.3	3.3		0.3	86.3					0.3	4.8					1.9	6.6
			1	1.3		0.4	30.5		0.6	13.2					0.5	17.2					0.6	9
			0.6	25.7		0.4	5		0.4	9.1					0.3	3.2					0.4	0.4
			0.9	9.1		0.5	15.2		0.3	4.3					0.7	11.8					0.5	6.8
			1	36.8		0.3	24.6		0.3	95.8					0.4	30.7					0.4	22.7
			0.1	16.8		0.5	0.3		0.3	2					1.7	8.8					0.5	2.5
			0.6	1.2		0.4	11.9		0.4	53.4					0.5	29.1					0.5	9.4
			0.2	16.1		0.3	7.1		0.3	35.5					0.4	22.2					0.8	2.1
			0.5	53.5		0.6	27.9		0.3	6.2					0.4	14.1					1.6	5.5
			0.3	46.1		0.4	10.3		0.5	1.7					3.5	0.4					0.6	14.8
			0.2	5.6		0.6	0.9		0.3	21.1					0.9	20.9					0.4	1.2
			0.2	71.5		0.5	19		0.3	26.7					0.9	74.3					0.8	5
			0.4	7.5		0.4	0.8		0.6	28.8					0.5	8.5					3.8	0.7
			0.8	1.9		0.3	1.7		0.4	26.9					0.8	2.1					0.2	5.2
			0.3	26.9		1.5	7.4		0.3	27.7					0.6	5.1					0.8	2.7
			0.7	26.5		0.7	5.7		0.4	0.6					0.3	21.5					1.6	9.4
			0.5	10.1		1.5	17.8		0.3	0.6					0.6	3.2					0.3	18.7
			1.2	28.4		0.3	4		0.4	31.8					0.8	4.6					0.3	15
			0.4	26.3		0.6	22.7		0.3	21.4					0.6	102.2					0.1	14.4
			0.4	14.7		0.2	8.4		0.3	11.5					0.4	0.7					0.6	3.7
			2.1	52.6		0.7	23.8		0.3	32					1	16.2					0.6	16
			0.7	9.7		0.2	5.2		0.5	7.4					3	31.4					1	4.5
			0.6	1.5		0.3	5.2		0.2	38.5					0.3	4.7					1	14.7
			0.5	61.7		0.7	35.1		0.3	0.3					0.5	53					0.4	24.8
			0.6	23.1		0.2	27.3		0.5	0.7					0.8	11.5					1.4	11.3
			0.5	8.9		0.3	9.8		1	16.1					0.4	24.3					0.2	5.2
			0.4	16		0.4	8.8		0.3	16					0.7	90					2.3	0.6
			0.8	50.3		1	15.8		0.3	64.4					0.5	3.9					0.7	0.3
			0.3	3.9		0.8	1.9		0.3	4.6					0.8	2.9					1.7	12.3
			0.7	31.2		0.6	34.1		0.3	17.3					0.3	18.2					1.8	2.5
			1.5	3.3		0.3	16.6		0.4	16					0.5	5.8					0.9	7.2
			0.5	7.7		0.8	8.9		0.3	31.9					0.5	1.5					0.4	5.1
			0.9	9		0.8	7.6		0.2	48.4					0.3	3.4					0.6	0.9
			0.4	44.3		0.3	7.5		0.3	14.8					0.7	3.8					0.6	1.5
			0.4	3.3		0.3	0.4		0.3	13.5					0.2	2.6					0.3	7.3
			1	25.4		0.7	16.5		0.4	26.6					0.7	9.5					0.9	5.6
			0.7	4.3		0.4	0.5		0.2	44.6					0.5	12.4					0.3	3.9
			0.3	0.9		0.8	8.3		1.4	10.7					0.4	42					0.3	2.6
			0.9	14.9		0.5	6		0.6	3.9					0.4	8.4					0.5	1.3
			0.1	6.6		0.4	14.7		3.9	24.3					0.3	7.5					0.5	2.1
			1.1	1.3		0.9	22.4		0.6	18.7					0.6	11.9					0.8	27.2
			0.3	30.1		0.4	20.7		0.3	47.3					2.6	5.2					0.3	3.8
			0.3	17.5		0.3	15.7		0.3	32.4					0.4	16.1					0.6	5.5
			0.3	15.6		0.9	21.9		0.3	6.8					0.9	62.9					0.9	5.7
			0.5	34.9		0.8	3.1		0.3	2.2					0.6	41.5					0.1	7.2
			0.4	21.5		0.5	0.7		0.4	27.4					0.3	4.9					0.9	13.3
			0.2	21		0.3	14.8		2.3	1.4					0.1	7.5					1.7	17.4
			0.5	12.2		0.6	6.1		0.3	62.8					4.4	47.5					0.5	27.4
			0.3	24.5		0.6	14.6		0.5	32.8					0.7	4.1					0.3	13.8
			1.2	15.9		0.3	7.4		0.3	69.9					0.3	7.6					1.1	2.2
			0.4			0.4	49.1		0.3	58.5					0.6	14.7					0.6	15.8
			0.4			0.5	16.8		0.3	41.3					0.6	5.5					1.3	3.3
			0.5			0.3	28.3		1.3	36.3					0.4	7.5					0.3	9.9
			0.5			0.5	4.4		0.4	6.5					0.9	18.5					0.4	1.5
			0.7			0.3	39.8		0.3	1					0.9	10.7					0.6	4.1
			0.4			0.5	1.2		0.3	11.3					0.6	44.2					1.3	9
			0.3			0.6	3.2		0.3	1.7					0.6	4.4					0.3	3.8
			0.5			0.5	19.3		0.3	11.1					0.8	38.1					1	3.3
			0.2			0.3	0.4		0.3	1.9					0.6	13.8					0.6	6.2
			0.6			0.8	11.8		0.3	79.6					0.8	15.2					0.3	8.8
			0.7			0.4	16.1		0.3	7					0.4	11.2					0.5	20.9
			0.7			0.4	26.7		0.8	16.4					0.4	18.3					1.8	7.5
			0.4			0.4	6.1		0.3	21.7					1.5	56.9					1	5.9
			4.8			0.5	4.9		0.3	16.5					0.3	31.3					2.6	1.7
			2.8			0.4	4.6		0.4	5					0.5	29.7					0.5	6.7
			0.4			0.3	45.2		0.4	49					0.4	2.2					1.3	11
			2			0.7	6.8		0.3	46.5					1	13					0.3	2.1
			0.6			0.4	12.8		0.7	6.6					0.4	4.6					0.6	1.1
			0.6			2	95		0.4	27.8					2.8	1.1					0.3	32
			0.4			2.6	34.8		0.3	30.7					0.4	4.7					0.8	8.1
			2.2			3.2	0.5		7.2	25.9					0.8	6					2.4	5
			0.6			0.8	9.5		0.4	45.9					1	25.3					1.2	8.3
			0.3			0.5	19		0.3	65.2					0.5	6					0.6	5.8
			0.3			0.3	13.4		0.5	42.1					1.5	22					1.2	18.8
			0.4			4.7	8.8		0.6	5.3					0.3	3.4					1.5	1.9
			0.7			0.8	16.2		0.4	2.3					0.9	5					0.6	7
			2.2			0.8	15.5		0.3	9.1					0.7	10.5					1.9	2.4
			0.8			0.5	33.5		0.6	2.2					0.8	7.6					1.4	5.6
			0.4			0.8	1		0.7	9.2					1.3	1.7					0.7	6.1
			1.5			0.4	10.7		0.3	33.8					1	4.9					0.5	19.6
			0.7			1.2	36.9		0.4	4.3					0.3	9.4					6.1	14.1
			0.4			1.1	42.4		0.7	4.1					0.3	4.5					0.7	51.7
			0.4			0.6	2.5		6.8	13.5					1	3.8					0.6	3.4
			0.4			0.7	12.7		0.5	8.5					0.5	9.8					0.5	9.4
			1.8			0.3	1.4		0.4	10.2					0.8	50.2					0.3	1.3
			0.3			0.3	55.4		0.4	8.1					1.4	2.9					1	5.4
			1.4			0.5	5.3		0.3	94.2					0.3	5					1.1	10.7
			0.6			0.3	30.6		0.4	26					0.4	32					0.7	33
			0.3			1.8	38.4		0.2						0.3	2.1					0.3	8.8
			0.5			0.8	9		0.3						0.4	9.1					0.7	12.7
			0.4			0.3	13.4		0.3						0.4	4.2					0.3	21.2
			0.4			0.7	14.4		0.3						0.5	2.3					0.5	3.1
			0.1			0.6	2.2		0.3						0.3	42.9					1.3	19.2
			0.3			0.6	3.2		0.3						0.8	23.9					0.2	3.5
			0.6			0.6	33.6		0.6						0.5	19					0.4	3.8
			0.9			0.4	14.9		0.3						0.2	11					0.8	2.8
			0.8			0.6	1.8		0.2						0.2	2.9					0.9	14.5
			0.6			0.3	20.9		0.3						0.4	5.5					0.3	2.2
			1.4			0.4	4		0.3						0.4	9.5					1	39.6
			0.4			0.2	2.6		0.4						0.4	4.2					0.4	1.6
			1.2			0.4	1.2		0.4						0.6	1.2					1	2.6
			0.6			0.5	7.3		0.3						0.5	1.6					0.6	1.5
			0.7			0.9	9.5		0.4						1.7	12.1					0.7	6.5
			1.3			0.3	1.3		0.4						0.6	1.7					1.1	1.6
			1.1			0.8	8		1.4						0.3	3.4					1.3	2.8
			0.3			0.6	18.5		0.8						0.7	19.8					0.4	18.5
			1.2			0.7	23.1		0.3						0.2	1.4					0.9	4.9
			0.5			0.6	8.9		0.4						0.5	8.9					0.3	3
			1.4			0.3	6.5		1.1						0.3	8.5					0.8	3.8
			1.5			0.5	66.1		0.3						0.6	9.7					1.8	3
			0.9			0.2	1		0.3						0.2	1.1					1	7.6
			0.8			0.3	33.8		0.3						1.3	4.5					0.5	0.5
			0.5			0.5	19.4		0.3						0.8	36.9					0.4	4.9
			0.3			0.5	2		0.3						0.2	8					0.6	0.3
			0.9			0.5	1		0.4						0.2	20.3					0.5	22.7
			0.8			0.3	65.2		0.3						0.6	9					0.6	5
			0.5			0.3	0.5		0.3						0.3	15.4					1.3	34.3
			0.7			0.3	25.4		0.5						0.3	15.2					0.5	0.8
			0.7			0.9	14.7		0.3						0.4	0.5					1	9.2
			0.9			0.9	0.9		0.3						1.2	5.9					1.1	5.1
			1.1			0.3	9.7		0.6						0.7	36.5					0.3	13.3
			0.6			0.3	38.7		0.5						0.3	64					7.2	2
			0.9			1.3	18.8		0.3						0.3	2.6					1	3.5
			0.6			0.5	8.4		0.3						0.3	4.1					0.5	12.5
			0.4			2.4	5.2		0.2						0.3	0.2					3.3	14.7
			1.8			0.3	19.2		0.3						0.3	22.9					0.7	0.6
			0.7			0.3	7.3		0.3						0.3	8.2					0.6	3.5
			0.8			0.8	6.2		0.3						0.5	20.3					0.8	3.6
			0.9			0.7	60.4		0.4						0.4	2.2					4.4	4.7
			0.3			0.8	22.6		0.2						0.3	45.6					1.4	9.1
			0.8			1	17.4		0.3						0.3	3					0.5	1
			0.4			0.7	26		0.3						0.8	0.2					0.4	4.5
			0.6			1.2	13.7		0.3						0.5	13.4					0.5	0.3
			0.6			1	14.2		1.9						0.2	3.8					1.4	0.9
			1			0.4	5.7		0.4						0.4	22.8					0.5	4.7
			0.9			0.4	67		1.6						0.3	52.4					0.3	28.7
			1.3			0.7	4.8		0.3						0.3	12					1.1	2.3
			0.5			0.3	25.5		0.3						0.3	68.9					0.6	2.7
			0.5			0.8	4.8		0.2						0.6	33.9					0.5	1.8
			1.4			1.3	3.1		0.4						0.1	10.3					0.4	14.6
			1.6			0.6	19.3		0.3						0.3	2					1.2	3.1
			0.5			1.1	2.7		0.3						0.4	84.1					0.7	10.8
			0.3			1.1	19.3		0.3						0.5	13.6					0.3	21.2
			0.3			0.5	12.8		0.2						0.3	8.3					1.4	34.5
			0.2			0.3	21.2		0.3						0.3	42.3					0.3	12.5
			0.4			0.7	1.4		0.3						0.3	1.9					0.4	18.8
			0.5			0.3	5.1		0.8						0.5	1.1					0.6	12.8
			0.8			0.4	101.7		0.3						0.2	3.4					0.7	17.9
			0.3			1.1	0.7		0.3						0.3	29.1					0.8	19
			1			0.4	42.2		0.3						0.6	4					0.6	4.9
			0.7			0.4	43.3		0.3						0.6	29.3					0.7	5.8
			0.4			0.3	43.2		0.6						0.4	0.5					0.3	3.7
			0.6			0.3	6		0.8						0.5	77.9					1.6	2.7
			1.6			0.4	14.8		0.5						0.8	14.6					0.4	8.5
			0.7			0.3	0.6		0.3						0.3	34.7					4.6	2
			0.4			0.4	3.7		0.3						0.3	10.1					0.4	3.9
			0.6			1.1	28.9		0.6						0.9	24.6					0.4	5.5
			0.5			0.5	22.2		0.3						0.8	12.1					0.8	5
			0.4			0.3	9		0.3						0.3	15.8					0.3	3
			0.5			0.3	52.3		0.4						0.4	2.4					1.5	2.9
			1.2			0.4	0.3		0.4						1.3	1.8					2.6	11.6
			0.5			0.5	16.7		0.3						0.3	7.3					0.4	1.1
			0.6			1.2	18.7		0.5						0.8	2.6					0.6	0.6
			1			0.3	4.2		0.4						0.7	8.3					1.2	4.3
			0.4			0.6	28.9		0.3						0.3	30.4					1.9	3.9
			0.4			1.4	39.5		0.6						0.4	2.7					1	2.9
			0.9			0.5	4		0.3						0.4	4.1					0.9	10.8
			0.3			1.4	26.8		0.6						0.7	6.8					0.5	8.1
			1.6			0.5	16.1		0.6						0.6	17.6					0.5	3
			0.4			0.4	40		0.6						0.5	5.7					2.7	20.4
			0.3			0.8	0.6		0.3						0.4	51.6					0.9	1
			4.7			0.4	0.5		0.6						0.5	2.7					0.4	5.6
			0.3			0.8	83.4		0.3						0.3	26.3					1	4.6
			0.5			1.4	25.7		0.6						0.3	1.4					0.4	14
			0.7			0.4	24.2		1.3						0.3	1.2					2.1	6.3
			0.4			0.3	1		0.3						0.3	1.6					0.4	6.7
			1.3			0.3	2.3		0.6						0.3	12.1					0.5	11
			0.3			0.4	1.2		0.4						0.3	0.6					0.6	7.3
			0.9			0.9	3.7		0.4						1.2	5.9					0.4	3.8
			0.4			0.8	0.3		1.2						0.6	10.7					0.4	2.9
			0.3			0.2	4.1		0.3						0.6	1.9					0.7	2.6
			0.4			0.2	27.1		0.3						0.5	20.1					0.3	5.5
			0.7			0.3	12.9		0.3						0.4	47.2					2.4	1.7
			0.3			0.9	5		0.3						0.6	4.2					0.7	2.2
			0.4			0.7	13.7		0.3						0.5	28.5					0.4	21.6
			0.6			0.2	23.8		0.3						0.3	2.7					7.1	2.2
			1.1			0.4	16.9		0.9						0.9	8.1					0.4	4
			0.3			0.6	4.6		0.5						0.3	0.6					1.9	26.9
			0.6			0.4	57.3		0.3						0.7	13.4					0.5	14.6
			0.3			1	3.5		0.3						0.3	0.6					0.6	10.8
			0.5			0.5	35.5		0.3						0.4	13.5					0.3	14.4
			1.2			0.5	1.6		0.4						0.4	19					1.4	17.8
			0.7			0.3	1.8		0.3						0.4	13.6					0.3	1.1
			0.4			0.5	12.8		0.3						0.6	0.9					0.3	4.6
			0.3			0.2	3.9		0.3						0.4	1.8					1	3.2
			2.1			0.4	9.8		1.4						1.6	21.2					0.4	22.2
			0.8			0.9	21.2		0.5						0.4	3.6					0.8	34.1
			0.6			0.4	24.9		1						0.5	12.8					2.1	36.9
			0.7			0.7	3.5		1.7						0.9	2					1	32
			1.4			2.2	8.7		0.3						0.4	1.1					1	9.5
			0.3			0.6	1		0.9						1.2	9.9					0.3	9.4
			0.8			0.4	1.4		0.3						0.4	8.6					0.5	22.6
			0.3			0.3	2.5		0.2						0.8	21.8					1.7	0.6
			0.4			0.8	7.5		0.5						0.4	41					0.7	24
			0.4			0.3	38.6		0.3						0.5	18.1					1	6.7
			0.4			0.4	24.7		0.3						0.8	3.1					1	16.1
			0.3			0.5	2.9		0.2						2	15.5					0.4	2.2
			0.3			0.6	33.2		0.3						0.4	20.8					1.8	5.6
			0.5			0.3	3.6		0.3						0.4	16.9					0.6	10
			0.7			0.3	7.5		0.4						1.1	9					1.1	0.3
			0.3			0.4	14		0.3						0.3	5.7					1.4	7.1
			2.2			0.4	73.1		0.7						0.4	34.6					1	1.9
			0.4			0.6	53.9		0.7						1.7	11.1					0.4	10.7
			0.3			0.3	7		0.3						0.4	2.5					1.2	0.8
			0.4			0.3	39.6		0.3						1.1	13.2					0.4	0.4
			1			0.6	6.4		1						0.9	29.6					0.3	4.9
			1			18.5	8.3		0.3						0.9	73.7					0.4	11.7
			0.3			0.8	13.9		0.5						0.6	45.1					1.2	14.7
			0.3			0.2	45.8		0.3						0.5	82					0.3	6.2
			0.6			0.4	60.6		5.3						0.6	49.4					1	1.8
			0.5			1	33.6		0.4						0.2	5.2					1	4.8
			0.4			0.4	34.5		0.3						0.5	2.3					0.5	0.6
			0.5			0.3	1.5		0.3						0.3	8.8					0.6	6.4
			0.3			0.4	30.8		0.3						0.6	25.9					3.5	5.6
			0.2			0.3	6		0.3						0.6	38.5					1.9	0.3
			0.6			0.9	47.7		0.3						0.3	10.8					1.2	1
			0.6			1.2	19.6		0.6						0.3	8.9					0.3	8.5
			0.7			0.5	11.9		0.3						0.8	13.1					1.5	9.8
			1.1			0.7	4.4		0.9						0.4	0.7					3.3	19.3
			0.6			0.3	9.1		0.3						0.5	20.4					7	7.1
			0.3			0.3	23.2		0.2						0.4	0.4					1.1	4.6
			0.4			0.5	1.4		0.3						0.5	13.3					0.7	25.6
			0.4			0.3	6.3		0.4						0.8	11.1					1	13.5
			1			0.7	19.4		0.4						0.4	4.7					0.9	1.2
			0.8			1.4	5.5		1.3						0.6	5.4					0.7	5.5
			0.5			0.6	16.7		24.7						2.2	10.1					1	5
			0.4			0.3	5.2		7.7						1	3					0.6	21.3
			0.8			0.9	0.5		0.2						0.5	2.8					0.6	19
			0.4			0.6	5.3		0.4						1.7	42.7					0.9	0.2
			0.3			0.3	23.5		0.3						0.5	4.1					1.7	23.3
			0.4			0.3	36.6		0.3						0.6	18.2					2.9	0.4
			0.4			0.3	5.9		0.3						0.4	14.4					17.4	10.3
						2	1.7		0.3						0.2	6.4					0.3	8.5
						0.3	9.1		0.5						0.4	4.3					1.2	1.7
						0.8	0.6		0.3						0.3	9.3					2.1	1.9
						0.7	0.3		0.4						0.2	6.4					0.3	12.3
						0.4	3		0.2						0.8	26.8					3.2	4
						0.3	46.6		0.3						1.1	12.3					1.5	28.6
						0.6	38.2		0.3						1	13.4					0.3	2.5
						1.5	32.8		0.3						1.2	1.3					0.4	19.5
						0.8	5.9		0.4						0.7	8					0.4	22.3
						1.8	8.1		0.3						0.4	16.1					0.4	36.1
						4.6	19		0.5						0.3	15.4					0.3	3.3
						0.7	1.8		0.4						0.8	4.1					1.6	36.9
						0.3	23.1		0.5						0.5	0.9					1	93.3
						0.8	12		0.3						0.4	26.9					0.5	11.8
						0.5	0.9		0.3						0.4	63.7					0.6	8.4
						0.5	6.2		0.3						0.4	29.1					0.5	12.6
						0.5	25.9		0.5						1.6	46.5					0.5	3.4
						1.6	16		0.4						0.3	17.2					1.7	8.4
						0.3	12.8		0.2						0.5	45.9					0.8	4.4
						0.3	1.3		0.2						0.7	18					0.3	9.6
						0.5	3.2		0.6						0.5	0.8					0.9	13.3
						0.5	4.5		1.7						1.2	17.4					0.9	23
						0.3	1.1		0.4						0.7	18.3					1.1	1.3
						0.4	13.2		0.3						0.6	3.8					2.2	26.2
						0.2	12.8		0.8						0.4	20.8					0.2	8.8
						0.7	6.8		0.8						0.5	3.5					0.4	1
						0.3	5.4		0.3						1.1	20.6					1	2.7
						0.3	10.8		0.3						1	43.7					0.5	10.1
						0.7	48.3		0.3						0.7	29.6					0.5	10.2
						0.8	4.3		0.2						0.7	4.3					0.3	17.5
						0.3	46.3		0.3						0.5	38.4					0.6	23.5
						0.6	2.4		0.7						1.4	15.6					5.5	7.9
						0.6	18.6		0.3						2.4	16.9					0.5	34.1
						0.5	3.1		0.5						0.7	2.2					1.1	8.6
						0.6	7.9		0.2						0.6	1.3					3.9	1.1
						0.8	11.9		0.3						0.9	56.1					0.7	10.5
						0.8	21.6		0.4						1.2	3.6					1.4	21.2
						0.3	23.3		0.5						1.3	5.2					0.5	6.7
						0.5	14.7		0.3						0.7	9.6					1.1	0.3
						0.4	41.1		0.3						1.1	7.7					2.4	11.8
						0.7	45.9		0.5						0.3	10					0.5	5.1
						0.3	7		0.5						0.3	23.1					0.6	2.5
						1.3	31.7		0.3						0.4	38.4					1.6	2.9
						0.2	57.2		0.4						0.3	20.9					7.3	7.6
						0.3	0.5		0.3						0.3	28.8					2.4	17.5
						0.4	29.2		0.5						0.3	73.6					0.6	4.8
						0.7	6.6		0.3						0.3	21.6					0.3	15.5
						14.9	24.5		0.3						0.3	2.3					0.7	1.3
						0.6	35		0.3						0.5	2.1					0.7	1.5
						1.1	5.3		0.3						0.9	1.4					1.5	31.1
						0.4	22.5		0.5						0.5	0.8					0.5	25
						1.1	8.3		0.3						0.3	16.7					0.8	4.2
						0.8	7.8		0.5						0.8	11.8					0.7	7.5
						1	9.4		0.3						0.7	74					0.4	2.3
						0.8	3.4		0.4						0.3	13.6					0.3	2.9
						0.3	6.1		0.4						0.3	41.9					0.5	24.1
						0.6	30.5		0.2						0.5	0.8					0.9	8.3
						0.3	4.2		0.2						0.3	23.2					1.6	6.9
						1.3	21.2		0.4						1.1	0.8					0.5	9.8
						1.5	5.9		0.3						0.6	4.7					1.1	5
						0.7	1.1		0.7						0.3	7.1					2.3	11.6
						0.5	3.5		0.5						0.3	21.7					7.4	5.8
						0.3	50.5		0.3						0.4	0.9					0.8	0.7
						0.4	12.7		0.3						0.3	4.5					0.2	13.8
						0.4	15.7		0.3						0.9	31.3					1.2	3.1
						0.7	8.2		0.4						0.4	9.4					0.7	3
						0.7	0.8		1						0.9	16.6					0.5	5.4
						1.3	24.2		1.4						0.4	4.6					1.8	0.4
						1	6.4		0.5						0.7	34.4					0.6	5.5
						0.3	3.2		0.3						0.7	4.4					0.7	111.6
						0.6	11		0.3						0.4	8.5					0.4	5.5
						0.7	31		0.3						0.3	5.5					0.3	10.6
						0.5	7		1.7						2.4	9.3					2.3	4
						0.3	38.6		0.4						0.4	2.4					1.5	7.2
						0.5	22.1		0.2						0.3	11.4					0.4	14
						0.8	3.4		0.4						1	8					0.3	0.8
						0.3	43.2		0.3						0.6	18.8					0.6	10.1
						0.4	3.3		0.3						1	0.4					1.2	8
						0.4	40.4		0.7						0.6	19.2					0.2	0.4
						0.6	0.9		0.3						0.6	1.8					0.6	8.2
						0.5	8		0.5						0.8	1.4					0.4	3.9
						0.3	9.4		0.3						0.5	33.6					0.7	9.2
						0.5	40.1		0.3						0.3	15.2					1	17.9
						0.3	10.9		0.3						1.2	8.3					0.6	1.6
						1.4	17.9		0.8						0.5	10.2					2.6	12.6
						1.7	8.1								1	37.3					0.5	5.4
						0.5	9.4								0.5	20.1					0.3	0.5
						0.4	63								0.6	15.4					0.9	2.2
						0.9	15.9								3.1	1.3					0.6	6.3
						0.3	1.3								0.4	1.1					0.4	0.5
						0.4	29.1								0.6	45.6					0.1	0.6
						0.6	18.4								0.4	3.5					0.1	2.2
						1.4	5.6								0.3	5.1					0.6	9.2
						1.6	31.1								1.8	24.7					0.4	13.6
						0.5	20.2								0.4	16.7					0.3	2.7
						0.4	10.1								0.3	29.6					0.8	2.2
						0.3	15								0.3	5.7					0.2	2.1
						0.5	3.9								0.9	0.7					0.4	0.9
						1.4	18.9								0.4	17.1					0.9	1
						0.4	26.4								0.9	42.6					0.5	1.7
						0.3	41.9								1.1	1.5					0.4	0.7
						0.5	4.1								0.7	13.6					1	18.9
						0.5	4								0.4	20.5					1.3	0.8
						0.8	5.7								0.6	1.5					1	0.6
						0.4	14.1								0.3	9.5					0.6	1.3
						0.4	9.3								0.5	7.4					0.3	15.4
						0.3	2.1								0.9	7.8					0.4	2.2
						0.3	2.5								0.6	27.5					0.3	6.7
						0.4	9.4								0.9	0.7					0.4	22.3
						0.5	9.9								0.6	55.4					0.8	2.8
						0.5	7.1								0.5	4.2					12.6	26.8
						0.3	19.9								0.5	9.1					0.3	4.9
						0.6	4.1								0.5	1.6					0.4	17.9
						0.5	0.7								0.4	31.4					0.7	3.8
						0.5	29.2								0.4	42.6					1	1.7
						1	9.3								3.5	5.5					0.5	23.2
						0.4	0.8								0.7	9					1.2	3
						0.3	14.2								0.7	19.4					0.8	4.6
						0.7	4.7								0.4	13.4					0.4	5.6
						1.6	4								0.3	49.1					1.9	24.3
						0.4	3.5								0.4	19.7					2.3	0.7
						1	26.2								0.5	5.5					0.3	4.1
						0.3	1.9								0.3	12.2					0.4	20.2
						0.5	5.7								0.4	25.2					2.4	30.2
						0.4	1.9								0.4	6.4					0.3	19.2
						0.3	8.5								0.9	15.8					1	13.4
						0.3	11.3								0.8	15.1					1.1	3
						0.3	33.4								0.3	4.1					0.3	8.2
						0.7	14.3								0.4	0.8					0.6	5.1
						0.3	38								0.8	16.7					0.3	15.4
						0.7	1.2								0.4	0.6					0.8	16.9
						0.5	29.5								0.3	0.4					0.9	32
						1.9	30.3								0.8	19					0.3	3.3
						0.3	19.5								0.6	17					0.6	13.8
						0.5	29.2								0.2	35.1					0.4	5.1
						0.7	16.7								1.5	2.9					2.3	28.5
						0.4	55.2								0.5	4					0.3	14.1
						0.4	11.8								2.4	9.4					1.9	13.4
						0.3	13.5								0.4	21					0.7	4.5
						2.2	5.7								0.4	6.9					0.4	12
						0.8	0.7								0.3	25.9					0.5	16.1
						0.2	3.9								0.3	2.5					0.8	4
						0.5	10								0.7	33.1					1.1	7.4
						0.6	8.6								0.6	51.2					0.8	1.5
						0.4	2.3								0.5	0.4					0.5	23.9
						0.1	2.7								0.4	62.9					0.2	4.3
						1.2	12.7								0.4	8.9					2	6.7
						0.7	5								0.5	14.1					1.1	9.4
						0.3	10.1								0.7	35.9					6.2	6.6
						0.4	14.4								0.6	5.6					0.4	3.3
						0.4	13.7								0.7	11.8					1.4	3
						0.3	7.8								0.3	64.7					0.3	58
						0.4	1.1								0.5	2.4					0.9	23.3
						0.5	15								0.3	5.8					4.6	20.1
						1.2	22.3								0.4	6					1	9.8
						0.8	9.4								0.4	101.2					0.1	2.8
						0.4	3.8								0.5	5.5					0.5	7.6
						0.5	5.1								0.7	27.9					1.4	2.2
						0.3	1.2								2.8	6.6					0.3	7.5
						0.3	47.2								0.4	4.3					0.5	2.1
						1.2	15.3								0.3	20.9					1.5	4.1
						1.2	10.1								0.3	6					1.1	29.1
						0.5	15								0.9	37					1.3	14.2
						0.3	1.2								0.7	20.2					1	8.3
						0.8	8.2								0.4	1.6					0.7	4
						5.1	22.5								0.2	2.2					0.4	1.6
						0.4	21.2								0.6	61					1.8	0.2
						0.4	40.3								0.3	6.8					1.9	2
						0.3	23.8								0.3	3.1					0.5	0.9
						0.4	25.5								0.3	22.6					1.5	1.8
						0.5	37.1								0.5	21.4					1.1	31.7
						0.3	15.4								0.3	28.6					0.7	0.9
						1	15.2								0.4	3.1					3.2	0.3
						1.4	13.5								0.7	0.9					0.4	25.3
						0.3	12.7								0.4	26.1					5.7	10.3
						0.6	0.6								0.6	7.5					0.3	3.4
						1.5	9.3								1.1	5.9					0.1	0.7
						1.2	24.6								0.7	25.7					1	5
						1.2	8.5								0.6	31.3					0.9	4.3
						0.9	12.1								1.4	36.2					0.1	9.1
						1.9	21.5								0.4	15.4					0.5	19
						1.1	24.9								0.3	10.6					0.5	4
						3.1	14.2								0.3	33.2					1.1	4
						0.7	10								1	36.8					0.3	7.3
						2	2								0.3	4					1.6	10.2
						0.3	5.8								0.4	9.1					0.7	2.8
						0.3	11.8								0.5	51.9					1.4	10.7
						0.2	7.7								1.5	7.3					0.3	3
						0.4	11.8								0.7	20.3					0.7	13.6
						0.5	8.4								0.5	2.3					0.3	1.1
						0.7	9.4								0.6	16					0.8	7.8
						0.3	3.6								0.3	25.8					1.9	0.6
						0.3	13.5								0.4	9.3					0.3	2.7
						0.3	9.7								0.4	15.2					0.7	1
						0.4	36								0.4	9.6					0.3	6
						0.9	49.1								0.4	10.1					0.7	3.3
						0.3	0.7								0.6	3.2					0.3	48.3
						0.7	17.7								2.8	4.1					0.4	4.6
						0.5	10.5								0.4	18.8					0.3	1.4
						0.3	23.5								0.3	0.8					0.5	0.9
						0.5	4.1								0.9	0.7					1	0.7
						0.4	1.8								0.4	10.7					0.5	17.6
						0.5	1.8								1	9.6					1.2	4.7
						0.4	11.3								1.1	17.3					0.5	9.6
						0.3	24.6								0.4	10.4					0.5	3.9
						0.6	6.9								0.4	26.2					0.3	1
						0.2	7								7.4	18.7					0.5	0.4
						0.4	1.9								0.6	7.5					1.3	3.4
						2	4.5								0.5	2.5					0.6	3.2
						0.4	0.5								0.5	31.5					0.6	2.8
						0.6	10.5								0.4	15.5					0.6	1.8
						0.4	6.2								0.8	35.1					1.6	5.5
						1	3.9								0.5	15					0.7	9.4
						0.3	12.4								0.3	7.8					0.2	12.9
						0.7	55								0.3	39.8					1	10.8
						0.3	4.3								0.6	23.4					0.5	17.7
						0.6	17.1								0.3	91.9					0.4	1.6
						0.7	15.4								0.3	2.1					2.7	8.3
						0.4	29.5								0.5	7.1					0.3	7.4
						0.3	35								0.3	3.8					0.8	2.2
						3	0.9								0.4	58.1					0.3	0.4
						1	9.4								1.5	6.7					2	2
						0.5	38.6								0.4	30.3					2.2	6.6
						0.4	3.9								0.3	4.8					0.3	6.3
						0.7	3.2								0.5	6.8					0.3	18.7
						1.3	5.9								1.7	1.8					0.3	15.7
						0.7	4.4								0.2	8.4					1.3	8.1
						0.7	45.4								0.4	1.6					0.8	3.3
						1.9	41.3								0.3	55.2					1	23.4
						0.5	14.9								0.5	28					0.9	38.4
						0.5	5.2								0.3	0.7					1.6	2.5
						0.4	11.9								0.8	24.7					0.4	6.4
						0.3	9.9								0.5	1.5					1.4	0.9
						0.3	22.6								1.7	19.4					1.5	3
						0.3	9.6								0.5	3.2					0.5	9.9
						0.5	3.6								0.4	4.4					1	7.6
						1.2	21.3								0.5	18.6					0.6	15.5
						0.3	16.9								2.8	0.9					2.3	14.7
						0.4	8.5								0.3	2.1					0.3	3
						0.8	15.3								3.8	0.9					0.3	3.6
						0.4	0.5								0.6	0.9					1.1	8.2
						0.3	1.9								1.3	14.6					0.6	12.2
						0.6	16.1								0.6	51.4					1.1	9.2
						1.3	2								0.6	43.9					0.7	6.4
						0.4	7.4								0.6	9.4					6.1	4.5
						0.8	37.5								0.4	7.2					1.1	4.5
						0.5	1.3								0.3	39.1					0.9	10.2
						0.5	12.7								0.4	2					0.6	2
						0.4	14.5								0.3	4.8					0.3	1
						0.3	2.2								0.6	39.9					0.4	3.2
						0.3	26.6								0.5	2.3					0.9	1.6
						0.4	0.5								0.7	55.3					1	4.1
						0.3	7.9								0.4	51.1					1.2	3.3
						0.3	10.2								1.2	18.1					0.5	4.3
						1.1	23.7								0.4	2.9					0.4	1.1
						0.4	8.6								0.3	11.5					0.5	8
						0.4	3.8								0.4	12.8					8.1	0.5
						0.6	18.3								0.8	1.9					4	14.1
						0.5	5.2								0.7	28.5					4.9	3.2
						0.9	27								0.5	4.2					0.5	9.2
						0.4	10.1								1.1	20.8					1.3	5.1
						0.8	27.1								0.6	21.3					1	11.5
						0.3	33.5								1.4	2.1					0.3	1.6
						1.9	30								0.8	2.5					1.2	16.8
						1.6	6								0.5	11.7					0.3	4.5
						0.9	21.8								0.3	5					0.4	0.9
						0.3	0.4								0.3	6.8					0.3	5.5
						0.3	10.1								0.4	10.4					0.3	15.1
						0.3	7.8								0.8	22.6					0.6	2.3
						0.3	2.1								1	5.5					0.6	8.2
						1.3	49.4								0.1	41.8					0.8	1.3
						0.3	1.9								1.6	21.5					0.8	4
						0.7	4.1								1.4	95.8					1.2	11.1
						0.4	56.8								0.4	2.9					0.8	1.5
						1.3	47								0.4	72.7					0.6	11.3
						1	13								0.7	25.7					0.3	9.6
						0.3	56.6								0.4	25.1					0.3	13.7
						0.5	26								0.5	4.6					0.7	4.5
						0.4	3.7								0.4	74					0.6	32
						1	19.7								0.2	55.6					1.4	39.6
						1.1	1.2								0.3	6.2					0.8	3.4
						0.3	28.8								0.3	13.8					0.3	35
						0.6	23								0.3	14.5					0.4	9.9
						0.8	1.2								0.3	5.7					2.5	36.2
						0.4	13.5								0.3	18.9					0.3	10.3
						1.1	3								0.3	1.8					0.4	4.5
						0.8	68.2								0.5	5.7					0.4	30
						1.3	5.5								1.5	27.2					0.7	6.1
						0.5	21.1								0.8	13.1					0.6	2.8
						0.6	5.9								0.6	8.1					0.3	25.3
						0.4	2.6								0.3	10.2					0.6	23.2
						0.5	22.8								0.5	4.1					0.6	6.8
						0.6	37.6								0.4	14.5					0.3	0.2
						0.4	7.1								0.6	15.2					0.6	2.2
						0.4	6.4								0.3	9.9					0.7	1.1
						0.3	4.7								0.2	6.9					0.7	11.4
						0.4	26.5								0.3	9.9					1.4	2.4
						1	14.8								0.7	0.6					0.7	0.4
						0.4	3.5								1	22.9					0.6	0.8
						0.3	26.6								1	14.9					0.5	1.2
						0.3	9.4								0.2	52.7					1	2
						1.2	31.7								0.9	0.5					2.4	1.3
						0.3	4.1								0.5	21.1					0.5	5.1
						0.4	10.9								2	10.6					0.3	8.8
						0.3	12.1								0.5	10.3					0.5	7
						0.3	38.9								0.3	33.1					1.6	1.2
						0.4	2.6								2.9	39.5					1.3	5.2
						0.6	26.7								1.2	7.1					0.3	5
						0.5	41.3								0.1	6.9					1	2.4
						0.5	6.7								1.6	11.3					0.5	8.5
						0.2	8.3								0.6	6.8					1	7.6
						1	16.8								0.3	11.5					2	2.9
						0.3	45.6								0.9	1.6					0.2	7.9
						0.5	40.5								0.4	44.6					0.8	11.5
						0.3	3.1								0.7	33.7					2.2	2.5
						0.3	0.5								0.4	1.2					0.6	5.5
						0.9	0.7								1.5	11.2					1.1	11.9
						0.4	27								0.3	4.2					0.2	3.2
						0.3	60.6								1.1	1					0.9	8.1
						0.4	29.3								0.4	10.2					1.4	3.4
						0.5	3.4								0.4	25					0.3	7.2
						0.5	1.2								0.6	17.1					0.8	4.5
						0.3	1.2								0.4	21					1.7	1.1
						0.8	13								1.3	3.4					1.3	1.7
						0.4	26.2								0.3	5.7					0.6	3.6
						0.6	28.3								0.3	37.6					1.2	21.7
						0.3	4.4								0.8	9.3					0.3	6.1
						1.1	9.1								1.8	1.7					0.9	39.7
						0.4	19.4								1.8	66					1.3	16
						0.6	6.4								1.3	2.8					1.1	11.4
						0.4	4.7								1.2	65					3.5	3.3
						1.1	9.2								1.1	6.6					1.2	2.4
						0.6	17								0.3	1.2					1.8	4.3
						0.7	41.9								0.3	16.4					1.1	0.6
						0.3	0.5								0.5	15.4					0.2	14.6
						0.4	7.1								0.6	57.8					0.8	1.9
						1.6	18.4								0.9	7					1	0.2
						0.7	16								0.4	10.9					1.3	1.1
						0.4	39.4								0.3	8.6					1.7	0.5
						0.3	19.6								0.3	16					0.6	1.8
						0.8	29.2								1	10.1					0.3	1.5
						0.4	19.4								0.8	0.5					1	2.1
						0.3	6.2								0.3	31.6					1.7	8.8
						0.5	7.6								0.3	42.4					0.4	0.6
						0.4	3.3								0.2	5.2					0.5	0.4
						0.2	13.3								0.6	57.3					0.5	2.3
						0.7	2.8								1	15.7					0.6	1.9
						0.3	26.2								0.6	0.3					0.4	3.6
						0.3	11.4								0.4	0.4					0.3	3.8
						0.3	6.5								0.4	2.4					0.8	2.7
						0.8	38.9								0.3	27.2					0.3	6.1
						0.9	15								0.9	17.1					1.7	0.9
						0.7	2.1								0.7	10					1.3	4.4
						1.2	27.8								2.4	4.1					1.6	0.4
						0.5	12.2								0.3	11.5					1.1	0.2
						0.5	19.4								0.7	2.3					0.6	2.1
						0.5	7								0.6	1.1					0.6	3.3
						0.8	1.3								0.3	17.5					1.5	4.2
						0.7	18.2								0.5	19.1					0.3	0.8
						0.3	2								1.1	4.7					2	1.2
						0.4	25.2								1.9	19.9					0.4	3.9
						0.4	2.7								0.7	4.3					0.9	7.4
						0.3	10.3								0.6	2.1					0.2	6.4
						0.3	6.6								0.3	1.9					0.5	9.6
						0.6	29.3								0.3	98.2					0.3	3.6
						0.2	0.8								0.6	21.4					0.3	0.4
						1.4	11.5								0.7	16.2					1.3	5.2
						0.3	45.5								1.3	21.7					0.3	0.7
						0.5	3								0.9	14					0.5	2.3
						0.5	8.5								0.4	2.7					0.5	10.9
						1	15.8								0.4	26.2					1.5	8.9
						0.3	15								0.3	19.8					0.4	14.2
						0.7	38.9								0.3	6.3					0.8	41.3
						0.7	17.4								0.9	12.8					0.8	6.9
						0.4	3.9								0.3	1.5					0.9	8
						1.3	74.1								0.3	4.2					0.8	5.3
						0.3	13.1								0.6	5.1					0.5	5.7
						0.3	10.5								0.5	7.1					1.2	1.2
						3.2	4.8								1.4	19.9					0.7	3.6
						0.4	17.9								1.2	36					0.8	2.5
						0.7	9								0.4	36.2					0.5	10.9
						0.4	0.6								0.7	1.1					0.3	6.5
						0.9	14.4								1.4	5.3					1.1	11.5
						0.4	33.8								0.3	20.3					0.5	39.2
						0.9	35.4								0.6	1.8					0.3	7.5
						0.3	1.3								0.5	22.4					0.9	23.4
						0.4	12.6								0.4	17.1					0.9	0.9
						0.7	10.7								0.2	28.9					0.3	17
						0.8	10.4								0.8	13.6					0.8	5.8
						0.8	6.5								0.4	13.5					0.5	3.4
						0.5	1								0.5	5.9					0.8	15.4
						0.5	5.3								0.7	7.8					0.7	2.7
						1.4	11.7								0.6	21.5					0.5	3.3
						0.7	19.2								1	12.4					4.3	7.3
						0.3	18.1								0.3	32.8					0.3	17.1
						0.3	3.6								0.3	19					0.4	19.8
						0.3	7.2								0.4	73.1					1.7	4.1
						0.9	15.8								0.3	12.4					0.9	4.7
						0.3	8								1.2	19.9					0.4	13.8
						0.4	6.8								0.3	29.8					1.2	3.6
						0.5	2.8								0.4	15.7					0.3	0.3
						0.7	7.1								0.5	10.5					0.5	7.1
						0.3	29.2								1.4	5.9					0.5	30.2
						0.4	28.1								1.5	2.3					0.7	0.8
						0.5	0.8								0.5	24.9					0.4	2.4
						0.5	63.4								0.3	22.4					0.6	12.9
						0.5	0.9								0.4	14.6					0.5	6.1
						0.4	47.7								0.4	1.3					1	3.3
						0.1	21.4								0.3	7.7					0.3	1.4
						0.5	3.9								0.3	4.5					1.3	1.6
						0.5	13.6								1.6	1.1					5.4	26.6
						0.6	8.2								0.5	5.1					0.4	2.7
						0.3	20.4								0.3	1.3					0.4	4.9
						0.4	15.8								0.3	43.5					0.3	2.8
						1.8	31.4								0.6	7.3					0.6	4.6
						0.5	1.7								0.9	3.5					0.6	9.2
						0.4	11.7								0.6	8.2					1.4	19.7
						1.1	3.2								0.7	3.5					1.3	24.8
						0.4	39.6								0.5	20.1					0.4	6.6
						0.3	0.7								2.6	4.9					1	4.2
						0.4	6.5								0.5	39.9					1.4	15.1
						0.5	4.8								0.3	2.1					0.5	15.2
						0.4	20.9								0.5	29.1					0.6	5.5
						0.4	42.1								0.6	8.8					0.7	2.5
						0.3	1.9								0.3	3.3					0.7	5.3
						0.6	37.4								1.1	20.8					2.1	0.2
						0.4	1.7								0.6	30.7					1.5	5.7
						0.3	7.8								0.3	8.1					0.7	0.6
						1.4	13.6								0.4	8.2					1.1	0.6
						0.4	11								0.3	8.7					0.3	10
						0.4	13.1								0.5	28.2					0.4	1
						0.5	11.1								0.3	4.8					4.6	2.1
						0.4	6.1								0.6	41.8					0.4	8.5
						0.9	27.4								0.3	1.3					0.3	1.3
						0.3	34.9								1.3	0.1					0.4	7.2
						1.1	5.9								1.2	29.9					0.9	3
						0.6	14.6								0.3	3.1					1.5	8.1
						1.3	27.2								1.3	10.7					0.8	2.7
						0.4	33.1								0.4	41.5					0.8	18.1
						1	28.3								0.4	10.3					2	37.8
						0.4	0.3								0.2	13.3					0.4	14.3
						0.3	18.9								0.3	0.8					0.3	26.5
						0.4	23.2								0.3	13.7					0.2	3.8
						0.1	7.9								0.8	19.1					0.4	38.8
						0.2	24.7								0.4	25.7					0.5	2.4
						1.1	16.3								0.3	0.4					0.3	2.2
						0.6	24.7								0.6	14.9					0.2	14.7
						0.8	7.8								0.3	12					0.4	2.5
						0.6	16								0.7	19.1					1	13.8
						0.3	11								0.5	5.1					0.9	3.5
						0.9	4								0.3	4.9					0.4	33.3
						0.8	1.6								0.9	1.2					0.9	4.4
						0.8	4.3								0.6	1.8					0.3	8.5
						1.2	2.5								0.4	28.6					0.6	5.3
						0.7	54.9								0.4	9.7					0.4	2.6
						0.4	5								0.3	20					0.4	8
						0.5	15								0.5	13.3					0.6	5.4
						0.7	22.5								0.5	34.3					1.4	3.4
						0.7	23.6								0.3	17.2					0.3	5
						0.6	6.4								0.6	12.5					2.4	3.2
						2	2.6								0.5	27.4					0.4	1.9
						0.8	4.4								0.6	6.2					0.5	14.2
						0.3	3.6								0.5	18.9					3.9	1
						0.3	7.3								0.5	9.5					0.3	7.9
						0.4	22								0.4	37.3					1	7.5
						1.7	1.3								0.3	65.2					1.3	1.2
						1.1	6.9								0.9	18.1					0.3	4.4
						0.8	10.2								0.3	45.8					0.4	14.9
						0.8	28.2								0.3	38.8					0.8	1.3
						0.5	4.5								0.5	11.4					2.6	1.5
						0.3	3.8								0.5	15					1.1	12.5
						0.3	9.6								1.6	23.8					1.3	4.8
						0.3	5								0.3	12.3					0.8	1.8
						0.4	25.7								0.3	16.3					0.5	0.4
						0.3	12.1								0.6	0.6					0.9	5.4
						0.6	41								0.8	0.5					0.8	2.5
						0.4	24								1.1	25.1					2.7	0.6
						0.3	26.3								0.3	18.6					5.5	0.6
						0.4	10.3								0.3	53.1					0.5	1.9
						0.4	12.2								0.3	7.6					0.6	15.3
						0.3	45.8								0.3	1.2					0.3	6.8
						0.6	25.4								0.7	45.6					0.7	1.5
						0.7	55.7								0.4	0.5					0.5	15.6
						1	56.3								0.7	6.8					0.3	8
						0.3	33.5								1	42.5					0.6	1.4
						0.3	6.6								0.3	8.3					0.9	1.2
						0.3	37								0.8	1.6					0.9	0.4
						0.5	11.3								0.3	9.6					0.8	7.5
						0.4	10.6								1.3	22.6					0.7	5.3
						0.4	11.5								0.8	14.6					0.9	21.1
						0.5	1								0.6	82.6					0.3	6.1
						0.6	7.9								0.4	31.7					0.9	0.8
						0.6	18.7								0.3	12.7					0.7	2.9
						1.8	51								1.7	4.5					1.7	5.6
						0.3	27.6								0.4	10.1					0.4	30.6
						0.5	12.8								0.5	10.2					0.6	15
						0.5	2.4								0.3	28.8					2.7	32.7
						0.5	7.3								0.5	14.7					0.4	1.1
						3.5	0.9								1.7	18.5					0.3	4.6
						0.4	45.5								0.3	8.7					1.4	11
						0.5	15.6								0.3	4.5					1.1	5.6
						0.3	0.5								0.4	14.2					0.9	1.4
						0.5	0.7								0.5	57.8					0.4	7.6
						0.6	34.1								0.2	24.5					0.3	15.1
						1.4	10.2								0.4	13.8					1.2	3.2
						0.3	9.4								1.7	18.3					0.2	9
						0.3	21.3								0.3	36.5					0.6	14.7
						0.4	3.1								0.4	50.8					0.6	2.4
						2	2.6								0.5	7.9					0.7	1
						0.3	15.7								0.3	2.4					0.3	1.5
						0.5	5.8								0.9	2.1					0.3	2
						0.9	19.8								0.3	53.1					0.9	1.9
						0.2	17.3								0.2	6.8					1.4	2.5
						0.4	18.3								1.8	1.1					1.3	10.9
						1.7	33.2								0.4	19.4					2	1.5
						0.7	2.1								0.3	31.6					0.3	12.4
						0.4	5.7								0.5	26.8					0.4	5.5
						0.7	1.1								0.3	43.3					0.4	2.5
						1	30.1								1.2	50.8					0.3	13.2
						0.7	6								0.4	0.9					0.3	0.4
						0.8	21.8								0.4	26					1.3	11.1
						0.6	1.6								0.3	35					0.7	0.3
						0.4	6.6								0.4	46.7					0.4	31
						0.8	0.8								0.4	9.5					1.5	6.2
						0.4	39.6								0.6	37.3					0.6	10.1
						0.4	0.4								0.4	19.9					0.4	17.3
						0.5	12.3								0.8	5.8					0.2	4.4
						0.5	32.3								0.3	16.4					0.4	18
						0.6	26.9								0.4	31.9					0.7	0.9
						0.8	0.4								1	0.5					0.3	5.5
						0.3	45.8								0.3	15.7					0.6	1.5
						0.6	2.5								0.8	21.3					0.5	18.8
						0.6	3.6								0.3	0.8					0.2	5.7
						0.6	8.4								0.2	9					0.7	11.6
						0.9	14.2								0.4	26.7					0.5	0.5
						0.3	8.3								0.5	2.8					0.4	2.4
						0.9	1.6								0.6	6.4					0.6	6.6
						0.5	39.7								0.4	20.6					0.4	9.7
						0.4	29.8								2.3	59.8					1.5	74.7
						0.3	15.7								0.7	35					0.6	4.1
						0.4	24.4								0.4	37.3					1.4	4.5
						0.9	62.7								0.3	9.3					0.3	7.2
						0.3	0.7								0.8	11.7					1.6	5.2
						1.2	50.3								0.4	26.1					0.3	7
						0.6	12.7								0.4	3.3					0.1	19.6
						1.7	13.5								0.4	3.9					1.7	10.6
						0.6	46.9								0.9	11.3					0.9	2.6
						0.3	53.1								0.4	3.8					0.5	3.3
						1.3	18.6								1.7	14.6					2	3.3
						1.7	18.6								0.6	93.7					0.4	19.5
						1	1.4								0.5	22.3					1.3	51.9
						1.2	38.1								0.3	10.1					1.3	5.4
						0.3	1.9								0.4	13.8					2.5	14.5
						0.8	16.9								0.9	15.2					1.2	13
						1.2	24.5								1.2	16.8					0.9	8.1
						0.9	5.5								0.4	2.3					1.1	14.4
						0.3	18.6								0.4	3.8					0.7	10
						1.1	2.6								0.6	10.9					1.8	5.8
						1.2	2.9								1	5.4					0.3	45.3
						0.4	9.8								0.9	1.5					2.3	0.5
						0.4	4.8								0.3	14.7					0.3	30.9
						0.3	4.8								0.3	26.9					0.9	2.4
						0.3	3.6								0.3	1.6					0.3	3.6
						0.7	8								0.4	26.5					0.9	1.8
						0.4	12.7								0.3	18.2					4.6	6.8
						0.3	17								0.4	8.6					1.2	42.2
						0.3	6.2								1	22.3					0.7	24.1
						0.6	9.1								1	31.5					0.7	8.4
						0.4	0.6								0.4	19.9					0.3	10.4
						1	32.2								0.2	11.2					1.1	14.8
						0.7	8.3								0.4	5.4					0.3	1.7
						0.3	18.7								0.5	13					0.3	7
						1.6	15.2								0.7	42.3					0.3	21.1
						0.6	15.6								0.6	36.1					0.5	27.1
						0.5	0.5								0.3	18.9					0.5	20.9
						1.4	0.7								0.6	0.3					0.6	5.3
						1.3	33.9								3.5	3.1					0.3	2.8
						0.4	3.2								1.1	12.3					1.1	10.6
						0.5	87.6								0.5	34.9					0.7	1.5
						1.1	16.9								0.4	8.3					0.5	17.6
						0.4	5								0.4	9.9					0.2	9.8
						0.8	29.2								0.6	27.5					0.3	20.1
						1.1	31.9								0.5	29.9					2.3	8.4
						0.3	6.8								0.3	27.3					0.7	8.1
						0.5	32.5								0.7	22.6					1.4	4
						0.4	1.7								0.3	11.2					0.7	3.6
						0.9	36.9								1	1.3					2.5	3.6
						1.1	21.7								0.5	10.2					0.5	1.6
						0.3	70.4								0.6	23.5					6.7	0.9
						0.4	13.1								0.9	27					0.7	1.5
						0.8	2.8								2.4	22.7					0.4	2.5
						0.6	11								1.1	1.4					0.3	13.6
						0.6	4.5								0.8	25.4					0.6	1.1
						0.6	77.6								2.3	29.8					0.8	51.3
						1.2	20.1								0.3	50.8					1.2	19.4
						0.3	9.9								0.6	16					0.8	3
						0.3	3.1								0.4	0.8					0.7	12
						0.3	27.3								0.8	13.1					0.5	28.7
						0.4	9.1								0.4	7.7					0.7	0.6
						0.3	29.1								0.4	12.5					1.2	2.9
						0.3	9.9								0.9	5.1					0.8	0.4
						0.5	22.5								0.3	55.8					0.4	1.1
						0.7	16.1								0.4	1.6					0.4	8.3
						0.4	17.6								1.6	15.4					0.8	17
						0.7	49.3								0.4	24.9					2.3	26.5
						0.6	24.2								0.6	17.2					1.3	1.3
						0.8	0.2								0.7	58.4					0.8	14.8
						1.3	34.4								0.3	4.2					0.4	25.9
						0.6	4.5								0.9	3.5					0.6	20.1
						0.3	26.4								0.7	5.6					1.2	2.6
						0.4	14.7								0.7	0.7					1.5	12.1
						1	22.3								2.2	14.5					0.5	10.8
						1.8	8.5								2.4	21.8					0.4	3.9
						0.5	13.2								0.6	6.8					0.7	7.9
						4.4	9.5								1.2	19.4					4	3.7
						0.6	7								0.7	12.7					0.6	2.2
						0.3	7.4								0.6	48.3					0.7	2.4
						0.7	0.9								0.4	13.1					0.7	3.3
						0.4	1.4								0.9	54.8					1.3	8.5
						0.7	11.7								0.3	0.4					1	31.7
						2.3	1								0.3	13.9					0.6	17.4
						0.3	5.2								0.5	15.3					0.3	5.5
						0.5	7.7								0.8	24.3					1.4	4.6
						0.3	13.9								2.7	6.6					0.7	4.8
						0.5	21.3								0.4	4.8					1	1.6
						0.4	27.8								1	31.9					0.3	1.8
						0.4	2.1								0.7	3.2					0.4	11.7
						0.5	6.9								0.3	25.3					1.4	18.8
						0.7	23.5								0.4	3					0.3	1.8
						0.4	7.9								0.4	8.7					2.7	7.9
						1.4	2.8								0.3	5.8					0.3	6.6
						0.4	6.7								0.4	31.3					0.3	2
						0.6	10.1								0.3	51.6					0.6	5
						1.3	4.3								0.4	10.8					2.7	10
						0.6	52.4								0.4	7.8					0.3	2.6
						0.3	9.4								0.5	0.5					0.3	15.6
						0.3	62.9								0.4	6.2					0.3	11.5
						0.6	24.7								0.8	14					0.4	0.8
						0.3	21.2								0.4	7					0.3	11.8
						0.2	1.6								0.2	4.3					0.4	12.4
						0.9	1.4								0.4	22.6					0.3	25.4
						0.3	31.2								0.4	1.7					0.7	5.3
						0.6	3.1								0.3	7.5					1.6	1.8
						0.3	15.3								0.7	16.7					0.9	23.9
						0.3	9.3								0.3	3.2					0.7	11.6
						1.5	2.2								0.4	21					0.3	5.2
						0.8	17.2								0.7	3.2					1.7	7.9
						0.2	3								0.4	11.9					1.4	17.8
						1.7	1.1								0.5	6.1					0.5	8.3
						1	54.2								0.9	20.3					1.4	31
						0.6	12.5								0.7	58.7					0.8	22
						0.4	17.2								1.7	10.5					0.6	17.8
						0.4	7.2								0.4	22.3					0.7	4.9
						0.7	2.7								1.3	5					0.5	17.7
						1	1.8								1.3	4.5					0.5	5.6
						0.4	19.7								0.5	62.5					1	4.3
						1.5	14								0.9	12.7					0.5	3.9
						0.9	43.9								0.3	4.6					0.5	13.5
						1.2	20.3								0.5	22.1					0.4	12.4
						0.7	14.1								1.9	43.5					1.6	2.1
						0.3	15.3								3	0.8					2.6	17.6
						0.5	24.7								3	3.4					1.5	1
						0.8	6.4								0.6	16.6					2.7	2.4
						0.3	11.3								0.4	14.4					1.1	3.5
						0.4	2.4								1	5.3					0.1	0.8
						0.3	1.8								1.1	41.8					0.8	7.8
						0.3	10								0.3	27.4					0.6	0.8
						2.4	2.2								1.1	9					0.4	2.1
						1.1	40.2								0.3	5.2					0.6	3
						0.5	16.6								0.2	13.7					1.2	1.9
						0.3	5.7								1.3	13.8					0.9	3.4
						0.3	24.4								0.4	34.2					1.8	3
						0.4	59.3								0.8	4					1.2	0.3
						0.3	1.6								0.7	8.1					1.4	12.2
						0.3	6.1								0.9	3.6					0.6	1.7
						0.3	34.9								0.3	6.2					0.3	31
						0.3	0.7								0.4	3.4					0.5	12.1
						0.3	5.2								2.3	0.8					0.4	19
						0.3	20.1								0.3	3.7					0.6	3.7
						0.6	38								0.3	23.8					1.3	0.9
						0.4	21.4								0.7	43.5					0.4	1.4
						0.5	14.5								0.3	7.2					2.6	0.5
						0.3	1.4								0.3	1					0.3	4.2
						0.3	67.5								0.2	10.7					3.1	9
						1	14.9								0.3	4.1					0.4	7.9
						0.5	15.5								0.3	18.1					0.5	5.4
						0.7	1								0.4	13.9					2	1.7
						0.3	0.1								0.3	4.8					2.1	16
						0.8	8.4								0.4	3.1					1.2	7.2
						1.7	7.1								1.2	15.3					0.2	19.1
						0.4	16.9								0.8	0.8					1.2	12.5
						0.5	8								0.6	16.2					2.8	4.5
						1	38.9								0.3	22.7					0.9	17.6
						0.5	31.7								0.6	12.7					0.8	1.3
						1.5	48.3								0.5	12.1					1.4	1.4
						0.3	16.7								0.4	36					0.3	0.6
						0.4	0.7								0.3	6					2.2	2
						0.4	13.1								0.3	7.1					0.8	2.9
						0.6	16.4								1.3	53.8					0.3	3.4
						0.9	0.3								0.4	1.4					0.7	3.8
						0.4	11.2								0.6	30.6					0.6	2.3
						0.3	21.3								0.3	29					0.7	9.5
						0.3	20.8								0.2	28.4					0.8	1.8
						0.3	6.1								0.8	25					2.4	19.7
						0.5	20.7								1	11					7.6	1.9
						1.3	0.8								1.2	16.7					0.5	4.5
						1.2	12.1								0.3	38.5					0.8	10.7
						1.8	39.4								0.5	15.4					0.3	0.6
						0.3	10.1								0.3	5.1					0.4	1.3
						0.3	8.7								0.8	8.2					0.4	1.1
						0.3	1.7								0.1	8.1					0.8	2.3
						0.3	14.5								0.1	2.5					1.1	2.2
						0.3	1.3								0.3	14.8					0.8	3.4
						0.4	1.8								0.2	1.1					0.3	3.8
						0.4	8.4								0.8	4.5					0.3	10
						0.3	7.3								0.6	9.7					0.3	2.2
						0.8	2.5								0.6	0.8					0.4	2.8
						0.3	1.8								1.2	4.1					0.5	5.5
						0.3	5.5								0.5	7.5					0.5	7.7
						0.4	20.5								0.9	20.6					0.3	0.6
						1.9	6.6								0.4	46.5					0.4	1.7
						1	2.9								0.7	12.1					0.4	9.3
						0.6	1.3								0.4	62.9					0.3	1
						0.4	1.2								0.3	8.8					0.3	1.4
						1.5	6.8								0.7	7.4					0.4	1.6
						2.4	5.5								0.6	13.7					0.6	1.9
						1.7	3								0.5	1.4					3	0.1
						1.4	0.2								0.3	36.2					0.5	6.5
						0.4	2.8								0.3	10.4					2.5	8.8
						1.1	13.3								0.4	1.1					3	2.3
						0.6	21.8								0.3	67.2					2.2	16.2
						0.4	12.2								0.5	15.5					0.4	35.1
						2.1	1.5								0.3	6.3					0.9	5.1
						0.5	23.9								0.5	16.5					0.6	10.4
						0.5	51.4								0.8	9.1					0.6	2
						0.5	5.4								0.3	4.7					0.7	1.7
						0.3	42.7								0.4	9.2					2.2	28.1
						0.4	25.4								0.2	10.6					2.3	32
						0.4	11.5								0.3	41.4					3.6	6.7
						24	6.8								0.3	10.9					0.5	6.9
						1.4	11.4								0.6	37.5					1.3	2.8
						0.8	7.1								0.3	9					0.2	7.1
						0.5	0.2								0.6	3.6					1.2	0.6
						0.3	12.1								0.3	20.6					2.2	5.6
						0.8	10.4								0.2	18					0.3	3.8
						0.4	33.5								0.5	1.7					0.7	20.5
						0.6	1.5								0.3	11.2					0.5	10.4
						0.7	14.6								0.5	11.7					0.3	24.4
						1	3.5								0.3	10.6					0.4	2.3
						0.5	3.5								0.4	6.2					0.5	5.5
						0.7	13.9								0.4	85.5					1.7	7.3
						0.7	83								0.3	6.4					0.3	8.3
						1	35.1								0.3	5.3					0.9	17.4
						0.3	6.7								1	15					1.6	10.6
						0.9	0.7								0.3	10.2					2.6	2.7
						1.5	23.6								0.4	26.2					0.4	5.3
						1.5	22.8								0.4	30.3					0.3	4.5
						0.6	12.5								0.5	9.5					0.3	7
						0.8	1.5								0.2	65.5					0.7	8.4
						0.6	4.5								0.7	33.5					1.8	19.4
						0.3	28.4								1	9.4					3.6	2.2
						0.5	20.8								0.3	11					1.7	7.5
						0.5	21.9								0.4	13.5					2.8	7.7
						0.3	15.6								0.3	13.9					2.1	10.7
						1	26.9								0.5	15.9					0.5	1
						0.3	1.3								0.9	10.1					1.2	4.8
						0.3	15.2								0.2	2.4					1	3.5
						0.5	27.7								0.6	27.9					0.8	0.7
						0.3	7.3								0.3	7.6					0.4	28.8
						0.9	0.4								1.4	9.9					0.8	1.2
						0.3	21.5								0.3	1.2					0.4	5.5
						0.3	16.4								0.5	25.5					0.3	2.7
						0.6	15.4								0.8	14.8					0.8	7.8
						0.3	36.1								0.3	47.9					4.4	11.9
						0.4	8.8								0.5	11.5					1.7	11.2
						0.5	29.4								0.4	16.4					1.4	2.8
						0.7	3.4								0.6	5.4					0.4	16
						1.3	13								0.3	17.5					0.5	0.4
						0.3	11.9								0.8	17.8					0.4	24
						0.6	4								0.3	7					0.2	1.5
						0.8	7.7								0.6	25.7					0.6	7.3
						0.7	11.4								1.3	9					0.4	15.4
						1.7	12								1	56.9					2.1	7.9
						1.2	15.5								0.4	9.9					0.7	6.1
						0.7	20.3								0.5	18.9					0.7	2.7
						0.4	13.6								0.5	79.4					0.9	5.4
						0.3	14.5								1.5	10.7					1.1	40.1
						1	6.1								1.1	16.9					0.4	9.3
						0.5	9.5								0.4	2					0.4	15.7
						0.4	5								0.9	4.8					0.2	8.8
						0.8	19								0.3	10.6					0.6	1.6
						0.4	20								0.9	6.5					1.5	1.7
						0.8	0.4								0.7	51.4					0.8	4.1
						0.6	39.7								0.6	13.9					0.5	6.4
						0.3	8.6								0.5	8.3					0.7	68.7
						0.6	9.4								0.4	2.3					1.2	5
						1.8	15.5								0.3	11.9					1.1	8.1
						0.6	8.7								0.5	50.7					5.1	2.5
						0.5	0.9								0.7	36.7					4.5	7.8
						0.3	13.9								0.5	31.8					0.5	9.5
						0.8	5.5								1.4	1					1.1	2.7
						1.3	2.1								0.3	18.4					1	1.5
						0.3	5.8								1.9	9					0.3	1.4
						0.4	20.1								0.8	5.1					0.8	0.9
						0.3	3.7								0.6	1.4					0.4	24.7
						0.6	29.1								0.3	11.2					1.5	3.7
						0.6	28.3								0.3	13					1.9	8.4
						0.3	6.8								0.4	39.7					2.3	7.4
						0.4	4.9								0.9	1.5					0.3	16.1
						0.3	1.1								0.7	4.8					0.4	2.3
						0.4	5.7								0.7	1					2.8	8.1
						5.7	14.6								0.6	2.7					0.3	6.1
						0.4	15.3								0.2	4.3					0.4	25.2
						0.3	4.7								1.6	37.3					0.5	9.7
						0.3	5.9								0.6	1.6					0.4	26.6
						0.3	8.2								0.3	1.9					0.2	3.6
						0.3	4.1								0.4	18.1					0.6	3
						0.3	0.8								0.6	27.2					5.4	2.5
						0.8	6.4								0.4	29.2					1.6	8.7
						0.7	0.9								0.3	17.3					1.4	2.1
						0.3	7.3								45.1	8.5					0.4	4.4
						0.4	2								0.3	16.7					0.3	2
						0.4	1.3								1.1	5.3					0.7	11.2
						0.4	1.5								0.3	19.5					2.9	18.7
						0.3	4.1								1.2	14.9					1	2.4
						1.2	4								0.3	4.7					0.8	1.4
						0.3	1.4								0.3	17.2					0.6	0.7
						0.3	0.5								0.4	2.9					0.3	1.2
						0.3	2.8								0.3	15.1					0.5	0.8
						0.3	6.9								0.1	9					0.3	7.3
						0.6	14.5								0.3	100					0.4	4.9
						0.5	1.7								0.2	1.4					0.7	4.7
						0.7	0.9								0.8	1.3					2.6	13.7
						0.4	4.6								0.3	0.7					0.5	2.6
						0.5	57.1								0.3	68.9					1.7	7.2
						0.5	7.6								0.6	43.5					0.4	1.5
						0.3	4.9								0.4	30.1					0.9	6.7
						1.7	13.2								0.3	10.2					0.4	8.3
						0.2	17.9								0.3	1.7					1.2	15.6
						0.5	22								1.2	31.1					0.5	3
						0.5	5.6								0.9	10					0.2	2.2
						0.3	28.9								0.4	7.2					0.6	2
						0.3	17.7								0.4	12.5					0.4	1
						0.3	14.6								0.8	4.9					0.3	3.8
						0.4	9.5								0.3	10					1.6	13.7
						0.3	8.8								0.8	5					1.3	7.7
						0.5	7.7								0.6	9					0.3	27.3
						0.3	9.7								1.1	33.7					0.4	0.8
						0.6	9.6								0.4	5.9					0.4	1.6
						0.3	2								0.3	12.3					1.1	13.4
						0.3	18.2								0.4	34.4					1.1	9.1
						0.5	8.7								0.4	24.8					0.9	6.4
						0.7	16.9								0.3	2.2					5.3	6
						0.8	6.1								1.9	3.1					0.7	1.8
						0.5	13.5								0.5	8.9					2.6	4.5
						0.3	17.8								0.4	7.3					0.4	8.4
						1.2	13.3								1.1	35.4					1.6	21.2
						0.5	5.3								0.6	0.4					1.4	4.2
						0.2	42.8								0.4	23.5					1.1	1.3
						0.3	7.6								0.6	1.2					1.1	3.8
						0.4	0.6								0.3	27.6					1.5	9.6
						0.5	0.6								0.7	27.6					0.9	1.3
						0.4	9.9								0.7	38					1.2	19.4
						0.8	20.8								0.3	24.6					2.9	0.5
						0.3	38.8								0.3	16.6					0.4	8.2
						0.4	1.9								1.4	12.3					0.5	2.8
						0.5	38.7								0.4	20.5					1.1	1.4
						0.4	7.5								0.5	14.7					0.3	5.6
						0.8	10.4								0.4	134.1					12.8	0.6
						0.3	5.7								5	13.2					1.5	13.1
						2.3	13.7								1	30.2					1.4	3.2
						0.3	20.5								1	51					0.9	22.1
						0.3	17.1								1.7	1.6					0.4	3.6
						0.7	0.3								0.3	1					0.9	1.1
						0.3	20.3								2	7.2					2.1	2.1
						0.7	8.5								0.4	31.6					4	2.8
						0.4	60.5								0.4	5.1					0.8	4.2
						0.6	20.5								0.8	18.7					7.2	1.9
						0.5	9.1								0.3	7.8					0.4	9
						0.5	3.8								0.3	11.1					1.3	14.5
						0.8	0.8								0.7	19.3					0.5	3.5
						0.5	1								0.9	5.3					0.3	6.8
						0.4	28.2								0.3	26.4					0.3	3.6
						0.6	74.1								0.5	8.1					1.1	4.1
						1	18.4								0.5	26.2					0.5	10.1
						0.3	0.6								0.6	6.9					0.3	1.6
						0.7	19.5								1.2	13.4					0.3	12.1
						0.3	15								0.3	1.6					0.4	3.7
						0.6	0.3								0.9	1.3					1.3	0.7
						0.3	11								0.3	37.6					0.7	19.2
						0.3	4.3								0.4	11.3					0.5	15.1
						0.4	16								1.2	2.4					0.5	26
						0.3	6.1								0.4	14.2					0.4	8.9
						0.3	6.9								0.3	19.3					0.8	17.1
						0.8	2.8								0.3	19.6					1.2	4.7
						0.4	41.3								0.4	28.1					0.5	11.5
						0.9	17.8								0.6	4.5					0.7	15.5
						0.5	49.6								0.3	51.8					0.7	8.9
						0.4	0.7								0.8	34.9					0.4	3.2
						0.3	4								1.6	50.8					2	14
						0.6	10.9								0.8	28.9					0.8	18.4
						0.9	17.2								0.4	25.6					2	23.8
						0.9	15.3								0.4	1.6					0.6	0.3
						0.5	17.6								0.5	6.5					0.3	11.2
						0.4	48.3								0.4	11.1					1.2	8.3
						0.4	7.4								1	4.7					0.4	7
						0.6	6								0.8	12.3					0.5	7.7
						0.3	3.1								0.8	19.5					1.4	3
						0.8	50.5								0.5	37.8					1.5	0.7
						1.4	21.7								1.6	20.7					0.3	9.8
						0.4	9.1								0.4	1.3					0.9	36.2
						0.8	17.3								0.3	31.5					1.3	4.4
						0.9	39.6								0.3	1.1					1.6	2.6
						0.4	6.2								0.3	5.5					0.5	0.5
						0.4	5.9								0.5	21.4					0.5	0.3
						0.4	31.4								0.3	1.7					1.1	0.5
[truncated: 4,394 more rows]

## Sheet: Extended Data Figure 9b-d
Extended Data Figure 9b-d
Blocked end 1nt Gap (5'-OH)
Transition count	ton	toff
9	0.4	18.8
2	0.7	14.7
8	0.4	7.1
9	0.8	0.6
20	0.4	21.9
6	1.5	12.6
0	1	27.5
6	0.3	5.7
6	0.8	13.3
5	0.3	23.9
0	0.8	54.8
10	0.6	1
7	0.3	34.1
9	0.4	2.1
0	1.5	12.6
14	0.2	12.5
7	0.5	9.8
3	0.5	42.9
8	0.5	0.3
8	0.4	41.5
19	0.2	4.7
7	0.4	2.2
21	0.3	29.9
23	0.3	2
14	0.3	7.1
15	0.4	1.9
6	0.3	6.7
3	0.8	1.9
10	0.3	10.9
20	0.3	10.1
10	0.5	19
7	0.7	28.6
0	0.3	2.3
20	0.6	4.4
5	0.4	3.3
10	0.6	3.2
5	0.4	1.6
7	0.7	2.6
0	0.3	2.8
7	0.8	14.2
6	0.8	12.7
11	0.3	0.5
10	0.3	3.4
5	0.3	39.4
11	0.3	4.8
7	0.3	14.5
11	0.2	64.5
12	0.7	7.4
4	2.6	40.7
0	0.3	18.5
9	0.5	0.4
0	0.7	9.5
8	1.1	8.7
14	0.5	10.1
6	0.4	13.4
11	0.5	64.7
0	0.7	8.9
5	0.2	10.7
8	0.4	10.9
9	0.3	10.5
14	0.8	9.7
0	0.5	44.1
7	0.3	0.8
7	0.7	9
11	0.2	3.4
0	0.7	0.4
0	0.8	10.2
0	0.3	4.1
10	0.7	12.5
15	0.4	18.1
7	0.5	3.8
7	1	16.3
20	0.5	11.4
10	0.3	28.9
13	0.3	14
7	0.3	28.5
11	0.3	10
8	0.4	10.7
12	0.3	3.7
18	0.5	1.6
15	0.3	2.2
15	1.3	14.1
8	0.3	22.6
18	0.7	11.3
0	0.5	37.1
11	0.2	0.8
0	0.5	15.3
12	0.3	5.9
13	0.4	1.7
6	0.5	9.2
10	0.6	2.8
8	0.4	0.6
8	0.7	18.2
10	0.5	1.6
14	0.3	14.3
9	0.3	14.8
0	0.4	15.1
10	0.4	23.2
8	0.5	4.2
11	1.8	31.9
12	1.3	7.1
13	0.5	6.2
0	1	23.9
6	0.5	7.3
9	1.7	52.8
6	0.5	60.4
11	0.6	11.2
12	0.3	15.2
7	0.7	30.1
8	0.6	13.7
4	0.6	2.6
0	0.5	0.5
6	0.8	2.2
0	0.7	6.7
11	0.7	24.9
4	0.3	13.6
13	0.7	55.4
9	0.8	1.8
9	0.3	15
12	0.5	22.3
7	0.7	2.5
12	0.3	4.6
5	0.4	8.1
9	1.2	1
3	0.4	21.9
0	1.2	2.9
13	0.3	1.3
6	0.6	6
7	0.6	22
8	0.5	17.4
27	0.4	3.9
9	0.7	14.3
0	0.6	1.1
0	0.2	1.2
0	0.5	1.1
0	0.6	6.6
5	0.2	2.4
11	0.5	7.4
11	0.2	27.7
3	0.3	8.9
11	0.3	17
11	3.4	10.8
7	0.4	3.7
5	0.4	23.7
6	0.5	14.2
0	0.7	4.3
12	0.4	17.2
10	0.4	14.5
0	0.3	3.6
0	0.4	16.7
10	0.7	0.7
12	0.3	2.9
7	3.1	2.4
4	2.5	6.1
17	1.1	3.7
0	1.1	1.4
5	0.9	0.9
16	0.6	4.9
9	0.4	16.2
10	0.9	1.7
10	1	2.5
12	0.4	1
4	0.8	2.8
10	0.5	5.3
14	0.3	4.1
16	0.4	2.4
4	0.7	7.3
15	0.3	6
19	0.4	1.6
0	0.5	7.5
8	0.6	0.8
2	0.9	2.9
11	0.5	6.1
4	0.9	3.4
9	0.5	8
7	0.7	1.7
0	0.5	1
0	0.5	12.5
13	0.9	1.1
15	0.8	1.2
16	0.4	3.9
12	0.6	0.7
6	0.8	14
0	0.4	13.6
0	0.4	5.7
11	0.8	2.7
8	2.9	17
6	2.3	3.1
8	0.4	31.7
7	0.3	1.7
6	1.4	15.6
10	0.3	4
0	0.8	5.8
13	0.9	9
0	0.9	1.8
7	2.1	12.9
10	1.2	16.5
14	0.5	1.1
19	2.4	5.9
1	0.9	8.2
11	1	8.3
7	0.9	9.5
9	2.1	11.3
13	1.6	14.5
2	0.3	5
0	0.3	2.5
7	0.3	3.2
7	0.5	2.1
4	0.3	25.9
7	0.3	2.6
0	0.4	7.5
0	0.5	12.7
11	0.3	4.4
13	0.2	38.7
10	0.9	4.8
0	0.2	24.3
11	0.3	7.1
10	0.5	1.5
0	0.5	14.9
10	0.6	113.6
0	0.4	2.8
5	1.2	28.6
7	0.3	8.5
7	0.5	8.4
10	0.8	29
0	0.5	2.7
6	0.6	2.2
0	0.3	4.3
7	0.3	39.4
11	0.6	0.8
3	0.8	1
8	0.7	0.8
7	0.7	2.7
11	0.6	2.2
13	0.3	2.5
0	0.3	7.2
14	0.7	6
0	0.6	1.3
5	0.5	7.9
14	0.9	5.3
11	1.1	11.8
7	3	0.9
13	0.3	25.5
6	0.8	2.8
13	0.5	0.3
3	0.8	8.5
2	0.4	7.5
7	2.1	1.8
10	0.3	16.7
10	1.5	17.4
9	0.3	21.5
13	1	12.1
6	0.3	5.4
10	0.5	6.3
6	1.4	2
9	0.5	7
10	0.9	3
9	0.4	22.2
9	0.3	24.7
4	2.9	21.3
6	0.9	9.6
4	0.9	2.5
0	0.5	21.3
5	0.5	12.6
13	0.6	15.8
15	0.9	0.7
8	0.6	0.2
7	0.1	8.5
0	1.9	6.2
0	0.7	9.7
5	0.5	6.3
9	3.5	10.9
0	0.7	3.7
3	0.4	1.9
17	0.4	0.6
3	0.5	8.7
13	1.4	19.4
6	0.4	14.1
11	1.5	4.3
5	0.9	7
7	0.4	5.7
10	0.7	1.2
0	1.4	0.1
0	0.3	21
9	0.3	35.9
12	0.4	3.6
5	0.3	0.6
13	0.6	9.2
10	0.3	37.6
0	0.3	7.6
0	0.4	28.6
7	0.2	4.5
4	0.6	13.1
10	0.5	11.6
6	1	2
7	0.6	4.7
5	5.4	7.5
7	0.4	17.6
8	0.6	14.5
0	0.3	91.8
12	1.2	7.7
15	0.3	19.8
9	2.5	27.4
3	0.4	25.3
6	1.4	19.9
14	0.4	6.1
7	1.3	2.3
18	1.2	14.6
11	0.4	21.9
0	0.4	10
19	0.4	33.2
9	0.3	18.2
10	0.6	6.5
22	0.4	14.4
0	0.4	1.8
10	0.3	16.1
10	0.3	41.3
0	0.4	6.7
15	0.8	9.1
19	0.6	12.6
7	0.6	10.3
11	0.5	37.7
14	0.4	5.9
7	1	3.9
9	5.3	4.2
15	0.7	16.3
0	0.6	11.2
4	0.4	17.6
0	0.5	6
9	0.9	10.2
12	0.3	34.8
8	0.3	11
0	0.3	6.5
3	0.3	14.2
4	0.4	15.6
7	0.5	11.5
7	1	20.4
0	1.3	12.5
9	0.4	35.6
9	0.4	13.5
0	1.2	22
9	0.6	0.7
12	1.2	0.7
15	1.2	11.7
9	1.4	7.6
23	0.3	19.5
6	0.3	1.7
3	0.4	2.8
17	0.3	3.9
9	0.4	6.8
0	0.6	1.5
0	0.6	1.4
2	0.6	16.4
4	0.3	14.8
2	0.5	4
8	0.4	49
0	0.4	7.7
0	0.3	1.1
4	0.3	5.7
3	0.4	1.1
0	0.8	12.4
4	0.4	39.7
7	0.6	7.5
8	0.3	6.5
18	0.5	8.4
14	1.2	24.5
0	0.5	3.9
0	0.6	8
0	0.5	15
6	0.3	30.3
0	0.4	1.4
4	0.3	16
7	1	7.5
6	1.1	20.9
9	0.4	1
12	0.3	9.9
9	0.8	8
5	1.3	16.3
0	0.4	22.2
14	0.3	32
11	0.3	64.3
8	0.3	17.6
0	0.3	26.9
7	0.3	43.3
0	0.3	2.9
0	1	5.7
0	0.4	8.3
0	1.1	11.7
0	1.1	9.2
12	0.6	38.3
9	0.5	23.6
4	0.7	2.5
0	0.9	10.1
6	0.6	15.4
0	0.4	19.9
0	1.9	9.9
4	0.4	0.4
7	0.6	6.5
7	1.3	19.2
7	3.9	2.7
0	1.6	25.6
4	0.7	4
3	0.3	11.5
0	0.6	4.2
12	0.4	14.6
11	0.7	7.5
3	0.7	1.9
8	0.8	6
0	1.7	9.2
4	1.1	28.5
0	0.3	6.8
0	0.4	41
6	0.8	3.9
6	0.7	7
0	0.5	12.7
6	1.5	4.2
0	0.5	13.9
3	0.4	3.3
3	1.5	6
10	0.3	16.6
7	0.2	9.9
6	0.3	12.9
3	0.4	17.5
0	0.3	2.3
12	0.4	19.7
0	0.4	31.9
1	0.4	5.9
6	0.4	15
4	0.6	13.2
0	0.3	4.8
2	0.2	30.7
0	0.3	4.4
0	0.3	31.7
6	0.3	0.5
0	0.4	39.4
6	1.2	15.5
5	1.1	10.8
0	1.9	44.1
0	0.5	10.8
0	0.7	12.1
0	0.5	0.7
8	0.4	3.2
0	0.8	21.3
0	0.7	20.2
7	0.4	0.6
0	0.9	19.8
0	0.2	0.5
7	1.6	5.8
6	1.6	2.9
3	0.8	12.2
17	0.4	14.6
8	0.4	16.1
3	6.1	3.2
0	0.4	8.8
4	0.7	1.7
11	0.7	28.9
0	0.5	8.2
5	0.3	17.4
10	0.9	10.8
3	0.3	17.5
2	0.3	0.9
4	0.3	82.5
9	0.6	36.4
0	1.1	23.3
6	0.3	25.3
5	0.5	11.6
9	0.3	16.5
3	0.3	26.3
8	0.7	1.3
9	0.4	11.8
17	0.8	18
0	1.2	4.2
3	0.3	21
1	0.7	20
10	0.7	29.9
0	0.7	11.3
8	0.6	4.7
0	0.6	14.3
0	5.8	11.3
4	0.5	10.6
0	0.4	11.6
0	1	5.5
2	0.3	14
	0.4	6.1
	0.5	10.4
	2.1	1.7
	0.4	10
	0.3	2.6
	0.3	8.2
	0.6	12.7
	0.3	15.4
	0.3	14.5
	0.5	22.2
	0.3	0.6
	0.3	0.7
	0.5	8.4
	1.8	1.9
	0.4	1.6
	0.3	1.1
	0.4	13
	0.4	16.9
	0.6	14
	0.7	52.4
	1	22.1
	0.5	1.3
	0.5	12.1
	0.3	30.7
	0.9	11.4
	0.3	36.1
	0.4	1.9
	0.5	7.1
	0.3	23.8
	0.6	25.6
	0.3	2.1
	0.4	22.5
	0.9	5.8
	0.6	5.7
	1.4	4.2
	0.3	7.5
	0.7	9.1
	0.3	10.8
	0.6	2.5
	0.9	1
	0.3	1.3
	0.8	14.5
	0.5	3.5
	0.3	3.7
	0.6	5.1
	0.3	17.3
	0.6	13
	0.6	0.6
	0.4	5.2
	0.7	2.3
	0.4	6.5
	0.5	5.2
	0.3	16.5
	0.8	22.8
	0.6	2.3
	0.6	17.7
	0.3	45.8
	1.8	14
	0.4	7.2
	0.8	6.2
	0.7	36.1
	0.5	8.8
	0.6	13.9
	0.9	3.2
	0.2	12.9
	0.6	13.9
	0.3	1.1
	0.4	8
	0.4	10.6
	0.7	6.9
	0.6	14.6
	0.8	2.7
	0.3	34.9
	0.3	0.9
	0.5	9.5
	0.5	40.9
	0.6	36.3
	0.3	3.2
	0.3	26
	0.8	8.2
	0.6	15.5
	0.6	16.2
	0.6	14.8
	0.4	4.9
	0.3	10.5
	0.4	2.4
	0.4	9.2
	0.5	7.4
	0.5	24.8
	0.9	6.6
	0.5	28.3
	0.5	3.9
	0.4	1.3
	0.3	19.2
	0.5	22.4
	0.3	5.2
	0.5	20.9
	1.5	7.1
	0.6	9.7
	0.6	1.4
	0.5	33.4
	0.3	3.8
	0.8	3.5
	1.8	1.5
	0.7	24.9
	0.3	3.1
	0.3	0.9
	0.3	7.2
	0.3	4.4
	0.9	12
	0.7	3.3
	0.3	14.3
	0.3	8.5
	0.3	0.7
	0.4	3.6
	0.3	13.3
	0.9	7.8
	0.4	8.4
	0.4	2.7
	0.3	0.6
	0.3	15.9
	0.4	5.1
	1.2	2
	0.3	16.4
	0.3	3.3
	0.4	10.3
	0.6	26
	0.3	2
	0.5	2.2
	0.5	3.8
	0.9	3.2
	0.3	0.7
	0.4	15.8
	0.7	22.2
	0.3	5.4
	0.4	13.5
	0.9	1.8
	0.3	7.7
	0.3	2
	0.3	8.1
	0.7	8.4
	0.3	18.8
	0.9	0.5
	2	15.2
	0.4	11.9
	0.7	2.2
	0.4	9.2
	0.3	18.3
	0.3	3.7
	1.3	19
	0.3	22.8
	0.2	1.2
	0.3	5
	0.7	34
	0.4	51.4
	0.5	0.9
	2	5.3
	0.4	2.5
	0.5	5.3
	0.5	2.8
	0.3	7.8
	0.8	5
	0.7	9.5
	0.4	5
	1.4	1.5
	0.5	7
	0.3	3.6
	0.5	7.8
	0.7	2.9
	0.9	7.7
	0.3	8.9
	0.8	2.7
	0.3	30.9
	0.9	4.6
	0.7	9.3
	0.7	3.7
	0.7	2.4
	0.3	1.8
	0.6	21.1
	0.3	8.2
	0.8	15.4
	0.4	20.4
	1.1	12.8
	0.5	25.6
	0.9	36.4
	0.5	5
	0.3	6
	1.5	3
	1.5	13.4
	1.4	8.8
	0.5	32.7
	0.7	3.1
	0.3	2.3
	0.4	3.6
	0.3	26.3
	2.8	14.1
	0.4	14
	0.6	7.3
	0.4	2.5
	0.4	3.7
	0.4	4
	0.7	15.4
	0.6	2.5
	0.3	19
	0.7	10.8
	0.4	19
	0.3	29.8
	0.3	8.2
	0.4	7.6
	0.4	19.5
	1.2	13.8
	0.7	5.3
	0.4	3
	0.5	8.5
	0.3	9.5
	0.2	10.2
	1	0.4
	0.2	3.5
	0.3	14.1
	0.3	2.4
	1.5	22.6
	1.4	6.1
	0.9	15.5
	0.3	21.5
	1.3	1.6
	0.7	15.2
	0.5	23.9
	0.5	5.4
	1.2	33.9
	0.3	3.3
	1.1	1.2
	0.5	13.5
	1.1	14.4
	0.8	35.8
	2.7	28
	1.5	0.5
	0.3	21.2
	0.6	5.1
	0.3	2.2
	1.4	15.7
	0.6	38.9
	0.4	4.8
	0.3	0.4
	0.7	2
	0.4	6.6
	0.5	3.7
	0.3	19.2
	0.5	8.4
	0.7	9.7
	0.4	3.7
	0.3	11.4
	1.3	4.9
	1	9.7
	0.3	3.1
	0.3	11.8
	0.4	26
	0.3	12.6
	0.5	2
	0.3	6.5
	0.9	13.8
	0.7	4.3
	0.3	32
	0.5	25.4
	1.2	11.7
	0.7	0.6
	1.4	8.1
	0.7	37
	0.6	25
	0.6	8.8
	0.3	11.6
	0.3	3.8
	1.1	7.9
	0.5	34
	0.6	5.5
	0.5	3.4
	1.6	22.8
	0.6	7.6
	1.3	9.5
	0.4	15.3
	1.4	5.8
	0.5	5.4
	0.9	15.5
	0.9	21.5
	0.3	8.1
	0.3	11
	0.6	0.4
	0.9	6.1
	0.4	28.7
	0.5	7.4
	0.3	30.6
	0.5	13
	0.3	45.4
	0.4	14
	0.4	2.4
	0.4	4.5
	0.6	15.8
	0.3	9
	0.3	5.2
	1	6.9
	0.5	4.5
	0.8	4.2
	0.3	3.1
	0.4	13.3
	1.1	0.7
	0.4	14.1
	2.4	5.3
	0.3	2.8
	1	9.6
	0.4	2.5
	0.2	24.7
	0.8	14.8
	0.5	17.7
	0.4	29.5
	0.6	10.8
	0.2	40.2
	0.3	10.6
	1.7	11
	0.5	16.6
	0.4	17
	1.1	25.8
	0.5	2
	1.6	23
	0.4	2.9
	0.7	23.8
	0.4	9.3
	0.4	1.6
	3	45
	1.4	1.8
	1.2	2.5
	0.6	12.9
	1.9	51.6
	0.5	30.9
	0.4	1.4
	0.6	18.3
	0.5	5.8
	0.4	4.4
	0.4	38.2
	0.6	1.5
	0.4	6.2
	0.3	10.1
	0.3	15
	0.5	14
	0.5	3.9
	0.5	5.1
	0.8	9.3
	0.5	16.2
	0.5	5.8
	0.9	23.3
	0.3	9.5
	1.1	4.6
	0.4	14.5
	1	25.4
	0.8	3
	1.2	7
	0.4	8.2
	3.7	51.9
	2.4	19
	0.5	13.2
	0.3	1.6
	0.3	4.2
	0.3	40.7
	0.4	11.9
	1.5	18.8
	0.2	12.9
	0.4	5.4
	0.5	107.8
	0.4	15.6
	0.5	4
	0.4	13.5
	0.6	45.2
	0.3	5.5
	0.4	9.5
	1.1	4.3
	4	9.1
	0.4	33.1
	0.6	5.7
	0.7	18.4
	1.1	11.1
	0.7	3.1
	1.2	8.9
	1.3	3.1
	0.5	23.9
	0.8	8.4
	0.6	17.7
	0.7	24.1
	0.5	49.2
	1.5	10.9
	0.9	11.5
	0.4	2.2
	0.5	2.2
	0.9	5.5
	1.1	1.3
	0.3	31.6
	0.8	17.3
	0.9	14.6
	0.3	8.1
	0.4	6.9
	0.6	16.7
	0.4	22.8
	0.3	9
	1.5	14.5
	2.7	1.9
	1.5	29.8
	0.6	4.4
	0.3	10.3
	0.3	23.7
	0.4	24
	0.5	38.5
	0.4	16.3
	0.3	14.3
	0.3	3.6
	0.3	12.2
	0.4	15.9
	0.3	13.1
	0.4	8.9
	1	12.7
	0.7	6.5
	0.4	15.1
	0.6	19.3
	0.3	2.2
	1.4	1.6
	0.5	7.7
	0.3	1.9
	0.5	14.9
	0.6	18.4
	0.7	56.4
	0.3	20.6
	0.8	29.2
	0.4	13.5
	0.6	17.1
	0.4	3.9
	0.5	3.4
	1	1.1
	0.3	18.3
	0.2	15.4
	0.3	1.1
	0.5	15.7
	0.4	2.7
	1.5	33.7
	0.5	1.9
	0.3	5.5
	0.3	0.6
	0.4	3.9
	0.4	8.9
	0.4	49.3
	0.3	0.6
	1.3	9.7
	0.4	50.6
	0.7	32.6
	0.4	1.1
	1.6	2.7
	0.9	11.9
	0.3	1.3
	0.8	17.9
	0.3	44.7
	0.9	24.5
	0.4	3.4
	0.7	23.5
	0.8	13.6
	1	12.1
	0.6	4.9
	0.5	10.5
	0.8	18.3
	0.4	3.7
	0.6	4.2
	0.5	14.1
	0.4	5.2
	0.4	0.5
	0.4	24.2
	0.3	2.5
	0.5	26.7
	0.5	28.4
	1	9.3
	0.3	14.6
	0.4	26.1
	0.2	35.7
	1	31.3
	0.9	10.3
	0.5	21.7
	0.7	6.4
	0.9	11.5
	0.6	18.5
	0.9	55.2
	0.6	3.7
	0.4	16.3
	0.3	24.9
	1	5
	0.4	2.5
	0.8	12.3
	0.4	5.2
	0.4	1.3
	0.7	2.2
	0.6	3
	0.4	0.5
	0.2	4.8
	0.5	2.1
	0.3	7.5
	0.5	9.5
	0.5	0.4
	1.4	9
	0.3	2
	0.2	4.7
	1.5	18.5
	0.3	6.6
	0.3	9.9
	0.3	1.2
	0.3	0.4
	0.6	1.5
	0.7	1.3
	1.5	3.4
	0.4	0.7
	1.3	0.8
	0.3	1
	0.7	42.1
	0.3	14.7
	0.7	16.5
	0.6	13.5
	0.4	28.9
	0.4	6.2
	0.9	1.2
	0.4	15.4
	0.9	22
	1.6	27.5
	0.6	18.6
	0.3	16.4
	0.6	6.6
	0.8	8.6
	0.3	2.2
	0.3	12.6
	0.3	15
	0.5	0.6
	0.8	9.6
	0.4	14.5
	0.8	26.2
	0.5	17.7
	0.4	25.5
	0.4	1.2
	0.3	9.8
	0.3	2.2
	3.8	18
	0.8	1
	0.4	6.1
	0.4	2.9
	0.4	24.4
	1.6	47.6
	0.4	29.3
	0.5	11.7
	0.6	20
	0.4	3.6
	0.5	14.1
	0.3	3.4
	0.4	23.9
	0.5	1.2
	0.7	7.3
	0.8	16.5
	0.3	19
	0.3	8.6
	0.3	20.4
	2.6	4.1
	0.4	2.9
	1.9	16.6
	0.4	21.9
	0.3	1.6
	1.4	6.2
	0.4	11.8
	0.4	4.3
	0.3	23.9
	0.3	8.6
	0.7	11
	0.8	3.4
	1	48.7
	0.3	8.1
	0.3	39.1
	0.3	5
	0.4	22.8
	0.6	58.7
	0.5	6.6
	0.4	13.1
	0.5	29.4
	0.3	2.9
	0.4	11
	0.4	54.6
	0.7	14.3
	0.3	7.7
	0.3	29.8
	0.6	9.6
	0.8	18
	6.4	4.1
	0.5	11.7
	0.4	1
	0.8	27.3
	0.4	7.4
	0.9	6.3
	0.3	9.2
	0.3	4
	0.2	33.1
	0.6	8.2
	1.5	13.3
	0.5	12.9
	0.3	36.3
	0.5	10
	0.7	5
	0.3	24.3
	0.3	35.6
	0.6	14
	0.5	15.8
	0.6	2
	1	13.8
	0.5	0.6
	0.4	11.9
	0.3	21.2
	1.9	0.9
	0.3	10.3
	1.1	2.8
	0.3	8.9
	1.5	11.5
	0.4	13.3
	1	10.1
	0.7	8.6
	0.3	9.5
	0.4	14
	0.9	4.5
	0.4	33.5
	0.5	11.6
	0.3	52.7
	0.3	0.3
	0.7	0.1
	0.5	5.4
	0.8	28.4
	0.4	19.5
	1.1	25.7
	0.8	1.1
	0.7	3.6
	0.4	0.6
	1.6	17
	0.8	17.6
	0.4	11.2
	1.9	4.1
	0.7	5.7
	0.4	9.7
	0.4	15.6
	0.9	5.9
	0.4	1.3
	0.4	11.4
	0.6	20.2
	0.8	2.9
	2.2	2.8
	0.6	17.6
	0.3	12.6
	0.6	5.5
	0.6	36.4
	0.8	0.1
	0.4	14.5
	1.4	6.9
	0.6	2.2
	0.5	6.6
	0.5	24.3
	0.3	1.1
	1.2	1.7
	0.5	8.5
	1.4	19.7
	0.5	0.3
	0.3	1.6
	0.2	0.4
	0.7	5.2
	0.3	3
	0.4	6.9
	0.6	19.8
	0.3	9.1
	0.6	19.9
	0.3	7.8
	0.9	0.7
	2.5	1.7
	0.3	52.7
	0.6	50.7
	0.4	20.8
	0.5	1
	0.3	9
	0.4	12.7
	1	2.5
	3.7	7.1
	0.3	23.2
	5.4	7.1
	1.2	0.6
	0.3	20.9
	0.7	4.2
	0.4	25.4
	0.2	11.4
	0.3	1.4
	1.5	24.1
	0.7	11
	0.6	28.7
	0.3	2.8
	0.6	17.6
	0.5	3.6
	0.8	4.2
	1	0.6
	0.6	41.8
	0.4	9.8
	0.3	5.9
	0.9	18.5
	0.8	20.1
	0.9	1.1
	0.7	36.2
	0.7	56.6
	1	22.8
	0.3	5.2
	0.4	1.3
	0.3	16.9
	0.3	17.1
	0.3	48.4
	0.3	5.2
	0.4	3.6
	1	19.1
	0.5	4.5
	0.3	8.3
	0.3	12.4
	0.6	16.8
	1.4	17.7
	0.5	4.5
	0.3	1.4
	0.6	1
	0.9	22.7
	0.9	12.5
	0.4	3.9
	0.5	4
	0.9	11.9
	0.5	16.1
	0.5	5.4
	0.2	3.1
	0.4	8.5
	0.4	6.3
	0.7	0.5
	0.3	33
	0.3	11.8
	0.7	2.2
	0.4	9.8
	1.1	3.6
	1.2	4.2
	1.2	2.8
	0.5	7.7
	0.3	1.6
	0.7	5.5
	0.9	62
	0.6	9.3
	0.3	26.6
	0.8	8.8
	1.1	21.4
	0.7	25.6
	0.9	1.4
	0.7	2.9
	1.1	4.4
	0.4	1.1
	1	1.3
	0.8	3.9
	0.5	14.1
	0.9	2.7
	0.6	41.7
	0.3	1.8
	0.7	4.2
	0.5	6
	0.3	1
	1	19.8
	0.5	9.3
	0.6	16.3
	0.4	2
	0.3	1.5
	1.3	5.1
	0.8	0.7
	1.1	1.2
	0.4	4.4
	1.4	1.6
	0.3	5.2
	0.3	3.3
	0.4	3.7
	0.4	7.9
	0.7	1.3
	0.4	0.5
	0.4	7.7
	0.9	4.6
	0.4	35.5
	0.4	3.3
	0.3	2.1
	0.4	31.4
	0.3	13.3
	0.7	21.2
	0.4	25.8
	0.6	3.1
	0.6	0.7
	0.3	26.3
	1.6	2.1
	0.3	12.7
	0.4	24.1
	0.2	10
	0.7	2.6
	2	17
	0.4	17.8
	1.6	7.6
	0.6	20.7
	1.4	29.5
	0.6	10.1
	0.3	52.6
	0.7	1.7
	0.3	6.5
	0.6	24.7
	1.3	2.9
	0.3	2
	0.3	21.4
	0.7	8.5
	0.3	34.5
	0.8	7.3
	0.3	22.8
	1	7.9
	0.8	6.8
	0.3	12.8
	1	12.6
	0.3	18.9
	0.8	5.2
	0.8	3.5
	0.4	1.3
	0.5	1.1
	0.5	18.1
	0.5	14.4
	0.3	21.6
	0.3	1.1
	0.4	25.2
	0.8	14.6
	0.4	6
	0.6	7.7
	0.3	9.6
	2.9	21.4
	0.5	24.7
	0.5	6.2
	1.3	2.6
	1.1	15.7
	0.6	1
	0.2	3.2
	0.6	12.9
	0.9	5.8
	2.4	1.1
	0.5	2
	0.8	12.4
	0.7	0.5
	0.7	12
	0.4	11
	0.3	7.7
	0.3	3.2
	0.8	20.4
	0.4	4
	0.3	6.8
	1.6	9.3
	0.5	1.8
	0.5	0.9
	0.5	11.7
	0.9	12.4
	0.3	15.7
	0.4	14
	0.5	20.7
	0.3	12.7
	0.5	2.6
	0.3	21.5
	0.4	1.9
	0.5	8.8
	0.9	10
	0.7	2.4
	0.4	6.8
	0.5	26.6
	0.6	12.1
	0.3	73.9
	0.7	11.9
	0.3	24.1
	0.5	0.7
	3.4	1.5
	0.4	19.7
	0.6	25.3
	0.3	13.8
	0.3	1.8
	0.2	30
	0.4	2.6
	0.3	6.9
	0.3	8.6
	0.4	25.7
	0.6	8.6
	0.4	2.4
	0.3	34.5
	0.4	6
	0.3	10.5
	0.6	38.6
	0.3	5.8
	0.5	24.9
	0.3	6.9
	0.6	17.9
	0.4	14.6
	0.3	60.5
	0.7	14.7
	1.1	31.9
	2.7	3.1
	0.6	34.5
	1.5	14.5
	1.2	1.6
	0.3	25.2
	0.3	1.2
	3	34.1
	0.8	17.9
	0.3	15.8
	0.3	6.7
	2.1	5.3
	1.3	2
	4.5	5.9
	2.1	17.3
	2.6	1.3
	0.5	50.8
	1.3	17.9
	0.9	1.5
	0.4	32.1
	0.3	11.6
	17.1	36.9
	0.4	17.8
	0.5	3.7
	0.4	6.1
	0.3	4.1
	0.5	15.8
	0.7	24
	0.4	27.2
	0.3	5.3
	0.3	4.1
	1.1	2.3
	1.6	4.7
	0.6	3.4
	0.3	11.2
	0.3	21.7
	0.8	3.3
	0.5	1.4
	1.2	6.8
	0.5	11.9
	0.3	3.8
	0.2	6
	0.3	13.1
	0.1	15.6
	0.3	27.2
	0.2	2.7
	0.4	22.1
	0.2	15.4
	0.1	8.8
	0.6	16.6
	1.1	9.3
	0.5	11.7
	1.7	5.5
	0.8	0.6
	1.1	24
	1	12
	1.5	0.7
	0.3	7.2
	0.6	1.1
	1.6	9.3
	0.6	6.4
	0.3	6.8
	0.3	17.5
	0.5	6
	0.5	4.4
	0.5	13.6
	0.3	3.8
	0.6	0.6
	0.9	9
	0.9	0.2
	0.7	0.4
	0.3	7.4
	0.3	2.2
	0.3	1.9
	0.3	11.3
	0.5	4.9
	0.3	7.6
	0.4	8.6
	0.6	2.7
	0.5	0.9
	0.4	3
	0.6	6.3
	0.8	23.3
	0.5	13.5
	0.2	19.4
	0.3	36.4
	0.4	1.2
	0.4	9.3
	0.4	15.6
	0.3	1.4
	0.5	0.8
	0.5	13.7
	0.4	3.3
	1	3.3
	0.8	60.4
	0.5	8.8
	0.3	8
	0.3	23.9
	0.6	11.8
	0.4	8.5
	0.3	16.9
	0.4	9.2
	0.4	0.9
	0.8	3.1
	0.3	0.4
	0.4	16.1
	0.7	14.5
	0.4	5.3
	0.7	4.6
	0.7	3
	0.3	5.9
	1.3	10.4
	0.2	19.2
	0.4	1.6
	1.3	7.2
	1.3	2.2
	0.6	32.4
	0.3	5.6
	0.4	18.7
	0.3	21.8
	0.5	6.1
	0.5	31.4
	0.4	4.5
	0.4	25.7
	0.4	2
	0.3	14.2
	0.5	13
	1.3	5.8
	0.6	3.5
	0.7	2.9
	0.4	43.6
	0.7	9.1
	0.3	37.3
	1.5	20.5
	0.3	47
	0.8	1.5
	0.5	16.9
	0.6	28.6
	0.3	15.7
	0.3	11.5
	0.3	23.1
	0.4	4.3
	0.3	26.5
	0.3	2.3
	0.9	21.9
	0.5	17.9
	0.3	3.9
	0.6	8.2
	0.6	18.9
	1	6
	0.3	7.9
	4.6	23.8
	0.2	17.7
	0.2	5.5
	0.3	5.9
	0.4	2.2
	0.4	0.4
	0.3	3.5
	0.5	18.8
	0.7	8.6
	0.9	1.5
	2.3	4.1
	0.6	8.2
	0.4	19
	0.7	31.6
	0.4	6.2
	0.7	8.1
	0.4	3.5
	0.3	5.2
	0.7	3.6
	0.4	26.2
	0.8	26.4
	0.8	9.9
	0.3	6.4
	0.4	9.9
	0.4	21.1
	0.3	1.1
	1	6.7
	0.7	0.7
	0.7	1.2
	1.6	1.2
	0.4	60.6
	0.3	2
	0.5	17.1
	0.6	17.7
	1	4.5
	0.3	4.7
	0.5	2.7
	1.1	13.9
	0.3	3.6
	0.3	1.3
	2	2.5
	0.5	0.7
	1.1	9.8
	0.3	7
	0.6	48.6
	0.4	0.7
	0.3	4.9
	0.3	4.8
	0.3	22
	0.5	21.6
	1	5.6
	0.4	20.4
	1.4	29.1
	0.5	8.1
	1.4	20.8
	4	3.1
	1.8	48.2
	3.6	2.1
	0.7	53.7
	1	0.7
	4.3	14
	0.9	9.3
	0.3	8.4
	3.4	86.3
	1.8	3.9
	0.5	5
	0.3	14.5
	1	8.3
	0.7	1
	0.4	2.5
	0.3	5.1
	0.9	2.7
	0.9	2
	0.4	36.9
	0.5	22.4
	0.3	6
	0.3	14.2
	0.5	6
	0.8	17.2
	0.3	17.1
	0.4	69.3
	0.4	8.4
	0.2	5.8
	0.5	18.5
	0.3	10.4
	0.3	15
	0.6	39
	0.9	7.8
	0.2	3.5
	0.4	2.8
	0.4	29
	0.5	14.5
	0.3	0.7
	0.5	13.9
	0.5	24.2
	0.4	11.7
	0.7	8.6
	0.7	10.5
	0.4	4.3
	0.2	3.7
	0.4	18.2
	0.3	9.1
	1	16
	0.9	52.6
	0.3	6.1
	0.4	38.1
	3.6	3.3
	0.3	16
	0.8	31.1
	0.7	65.2
	0.3	5.6
	0.3	8.2
	0.4	7.3
	1.3	3
	0.4	4
	0.7	1.1
	0.4	25.1
	0.4	11.7
	0.4	8.6
	1	14.9
	0.8	27.4
	0.4	8.7
	0.6	19.4
	0.9	1.4
	0.4	3.9
	0.4	0.5
	0.5	12.9
	0.5	0.9
	1.2	1.9
	0.4	8
	0.3	8
	0.3	10.2
	0.6	38.3
	0.6	21.8
	1.2	2.1
	0.4	9.9
	0.3	8.3
	0.3	13.5
	1.8	5.4
	0.5	14.2
	0.3	24.6
	0.3	5.5
	0.4	3.1
	0.4	30.2
	1.5	4.7
	1.1	2.2
	0.4	11.4
	0.3	17.4
	0.6	14.8
	0.6	27
	2.4	49.6
	0.7	1.8
	0.4	6.6
	0.4	0.6
	0.4	21.8
	0.4	1
	0.9	2.9
	0.3	2.4
	0.4	3.8
	1	2.7
	0.6	3.4
	1	17
	0.5	34.2
	0.8	3.5
	0.4	6.9
	0.3	2.8
	0.8	44.4
	0.6	16.7
	1	0.9
	1.3	1.2
	0.7	8.1
	1	2.3
	1	17.8
	0.5	4.6
	0.3	29.2
	0.4	1.2
	3	3.3
	1.8	15.8
	0.5	36.4
	0.3	21.8
	2	19.8
	0.5	6.6
	0.6	4.5
	0.3	2.7
	0.4	3.3
	0.4	0.3
	1	16.6
	1.1	8.2
	0.5	6.2
	0.7	30
	0.6	16.7
	0.3	4.7
	0.8	59.3
	1.1	15.2
	0.4	26.5
	0.5	8.2
	0.5	26.7
	0.5	13.4
	0.9	15
	0.3	28.1
	0.7	4
	0.3	10.6
	0.2	0.6
	0.7	7
	0.4	2.9
	0.6	6.5
	0.3	37.2
	0.3	5.7
	0.9	1
	0.8	6.2
	0.6	103.4
	0.4	19.2
	0.9	6.5
	0.3	9.6
	0.4	28
	0.4	13.8
	0.5	15.9
	0.3	15.2
	0.3	7
	0.3	31.5
	0.5	11.3
	0.7	9.6
	0.9	11.7
	1.5	15.2
	2.7	4.1
	0.8	16.8
	0.4	4.3
	0.4	4.4
	0.2	11.1
	0.8	13.6
	0.3	33
	0.5	14.7
	0.3	3.9
	0.7	19.9
	0.9	19.2
	0.2	4.1
	1.6	20.7
	0.3	6.3
	0.3	1.4
	0.4	11.9
	0.3	10.5
	0.6	4.9
	0.4	21
	0.4	33.6
	0.5	13.7
	0.3	9.4
	0.3	6.8
	0.6	2.9
	0.3	3.6
	0.7	12.4
	0.4	1.2
	1.2	5.2
	0.8	19.4
	1.4	4.6
	0.8	20.8
	0.6	23.2
	1.3	68.9
	0.3	6.3
	0.4	22.1
	2.6	0.4
	0.4	17.8
	0.4	5.6
	0.4	11.5
	0.5	5.8
	1	11.3
	0.5	32.3
	0.3	4.5
	0.3	20.6
	0.3	8.5
	1.9	27.8
	0.3	19.2
	0.6	1
	0.2	35.1
	0.8	36.7
	0.4	27.7
	1.2	47.1
	0.7	7.2
	0.3	10.8
	0.7	0.5
	0.4	1.5
	0.9	30.6
	1.2	7.9
	0.4	19.7
	0.4	39.5
	0.6	16.6
	0.7	5
	0.2	5.1
	0.3	14
	0.4	8.6
	2.8	23.6
	0.3	11.5
	0.5	3
	1.3	16.5
	0.4	3.4
	0.7	7.5
	0.4	25.7
	0.5	7
	0.4	17.2
	0.3	0.5
	1.5	24.9
	0.4	3.5
	0.8	20
	0.5	14.4
	1.3	5.9
	0.2	10
	0.7	3.9
	0.4	16.7
	0.6	6.7
	0.3	47.5
	0.3	7.5
	0.6	6.3
	0.6	50.9
	1.1	18.8
	1.7	13.8
	1.1	6.1
	1	2
	0.7	25.4
	0.5	4.2
	0.3	4.6
	0.3	7.2
	0.7	44.1
	0.3	5.8
	0.6	1.1
	0.4	32.6
	0.4	3.4
	0.6	1.4
	0.5	21
	1.4	12
	0.3	13.6
	0.8	22.7
	0.3	0.7
	0.4	3.9
	0.8	8.5
	2.3	6.4
	0.8	10.7
	0.4	5.9
	0.5	20.6
	0.3	0.7
	0.3	1.7
	3.3	13.7
	1	4.5
	0.4	34.8
	0.3	16.4
	0.2	6
	0.7	10.7
	1	4.3
	1.9	2
	0.3	10.2
	0.3	4.1
	0.4	2
	1.3	13.8
	0.6	50.3
	0.3	27.6
	1	6.7
	0.3	23.2
	0.3	8
	2.5	9.1
	0.3	2.2
	0.4	2.5
	0.5	1.9
	0.3	1.8
	0.3	71.3
	0.4	32.6
	0.9	19.3
	0.1	3.5
	0.7	71.4
	0.3	11.1
	0.8	50.1
	0.3	1.8
	0.3	23.5
	0.7	4.9
	1.4	6.7
	0.6	3.8
	0.8	27.7
	0.3	9.7
	0.8	9.6
	0.4	9.5
	1.9	2.1
	0.4	10.5
	0.8	2.1
	0.4	0.5
	0.3	22.6
	0.3	4.5
	0.2	15.6
	0.5	4.1
	0.3	5.7
	0.4	3.6
	0.8	18.4
	0.3	13.1
	0.8	4.8
	0.7	13.6
	0.4	2.4
	1.9	56.6
	0.3	65.8
	0.3	8.7
	0.5	0.1
	0.7	23.6
	4.6	5.8
	0.3	7
	0.4	2.5
	0.4	8
	0.3	7.2
	0.7	14.2
	0.5	6.4
	0.3	11.8
	0.4	4.6
	1.2	22.6
	1	53.6
	0.4	12.7
	1.1	4.5
	0.3	15.7
	0.5	11
	0.5	0.8
	0.3	27.6
	0.4	0.5
	1.2	3.3
	0.5	23.7
	0.4	37.2
	1	4.3
	0.5	7
	0.8	17
	0.9	1.8
	0.3	6
	1	2.5
	0.9	133.1
	0.5	9.4
	1.6	29.6
	1.4	19.3
	2.3	3.7
	1.5	4.9
	0.5	70.5
	0.3	31.9
	0.7	9.6
	0.4	1.5
	0.4	5.4
	0.4	22.7
	0.5	2.5
	0.6	4.7
	0.3	5.5
	1	45.3
	0.6	5.6
	0.3	27.3
	0.4	8.7
	0.6	0.7
	0.4	2.9
	0.3	48.3
	1.1	13.7
	0.5	26.6
	0.5	0.6
	0.3	1.9
	0.5	4.2
	0.8	14.4
	1	1.7
	0.3	26.2
	0.8	9.7
	0.3	1.9
	0.3	5.9
	0.3	6.4
	0.5	15.3
	0.3	90.8
	0.5	12.2
	1.3	6.2
	0.9	18.1
	0.9	16
	0.6	1.2
	0.7	15.2
	0.1	7.4
	0.3	6.9
[truncated: 1,296 more rows]

[truncated: 1 more sheets: Extended Data Figure 12f]
